# Supplementary material for: Tetra-tert-butyl 13,14-dioxapenta­cyclo­[8.2.1.14,7.02,9.03,8]tetra­deca-5,11-diene-5,6,11,12-tetra­carboxyl­ate
Source: Acta Crystallogr Sect E Struct Rep Online. 2012 Sep 22;68(Pt 10):o2962. doi: 10.1107/S1600536812039220 (PMC3470331; doi:10.1107/S1600536812039220)
Supplement: Supplementary file 1 [file e-68-o2962-sup1.cif]

##############################################################################
#                                                                            #
# This CIF contains the data in a paper accepted for publication in          #
# Acta Crystallographica Section E. It conforms to the requirements of       #
# Notes for Authors for Acta Crystallographica Section E, and has been       #
# peer reviewed under the auspices of the IUCr Commission on Journals.       #
#                                                                            #
# Full details of the Crystallographic Information File format               #
# are given in the paper "The Crystallographic Information File (CIF):       #
# a New Standard Archive File for Crystallography" by S. R. Hall, F. H.      #
# Allen and I. D. Brown [Acta Cryst. (1991), A47, 655-685].                  #
#                                                                            #
# The current version of the core CIF dictionary is obtainable from          #
# ftp://ftp.iucr.org/pub/cif_core.dic.                                       #
#                                                                            #
# Software is freely available for graphical display of the structure(s)     #
# in this CIF. For information consult the CIF software page                 #
# http://www.iucr.org/resources/cif/software.                                #
#                                                                            #
# This file may be used for bona fide research purposes within the           #
# scientific community so long as proper attribution is given to the journal # 
# article from which it was obtained.                                        #
#                                                                            #
##############################################################################
data_global
_audit_creation_method     SHELXTL-V6.0
_journal_date_recd_electronic     2012-09-03
_journal_date_accepted     2012-09-13
_journal_name_full     'Acta Crystallographica, Section E'
_journal_year     2012
_journal_volume     68
_journal_issue     10
_journal_page_first     o2962
_journal_page_last     o2962
_journal_paper_category     QO
_journal_paper_doi     10.1107/S1600536812039220
_journal_coeditor_code     HB6953
_publ_contact_author_name
;
Dr. Alan J. Lough
;
_publ_contact_author_address
;
 Department of Chemistry,
 University of Toronto,
 Toronto, Ontario, Canada M5S 3H6
;
_publ_contact_author_email     alough@chem.utoronto.ca
_publ_contact_author_fax     '416 978 8775'
_publ_contact_author_phone     '416 978 6275'
_publ_section_title
;\
Tetra-<i>tert</i>-butyl
13,14-dioxapentacyclo[8.2.1.1^4,7^.0^2,9^.0^3,8^]tetradeca-5,11-diene-5,6,11,\
12-tetracarboxylate
;
loop_
    _publ_author_name
    _publ_author_address
    'Lough, Alan J.'
;
Department of Chemistry,
University of Toronto,
Toronto, Ontario, Canada M5S 3H6
;
    'Jack, Kelsey'
;
Department of Chemistry,
University of Guelph,
Guelph, Ontario, Canada N1G 2W1
;
    'Tam, William'
;
Department of Chemistry,
University of Guelph,
Guelph, Ontario, Canada N1G 2W1
;
data_I
_chemical_name_systematic
;
Tetra-<i>tert</i>-butyl
13,14-dioxapentacyclo[8.2.1.1^4,7^.0^2,9^.0^3,8^]tetradeca-
5,11-diene-5,6,11,12-tetracarboxylate
;
_chemical_name_common     ?
_chemical_formula_moiety     'C32 H44 O10'
_chemical_formula_sum     'C32 H44 O10'
_chemical_formula_iupac     'C32 H44 O10'
_chemical_formula_weight     588.67
_chemical_melting_point     ?
_symmetry_cell_setting     triclinic
_symmetry_space_group_name_H-M     'P -1'
_symmetry_space_group_name_Hall     '-P 1'
loop_
    _symmetry_equiv_pos_as_xyz
    'x, y, z'
    '-x, -y, -z'
_cell_length_a     5.8376(10)
_cell_length_b     9.4895(17)
_cell_length_c     14.924(3)
_cell_angle_alpha     99.926(4)
_cell_angle_beta     98.545(4)
_cell_angle_gamma     100.462(4)
_cell_volume     786.9(2)
_cell_formula_units_Z     1
_cell_measurement_reflns_used     4249
_cell_measurement_theta_min     2.23
_cell_measurement_theta_max     27.52
_cell_measurement_temperature     150(2)
_exptl_crystal_description     block
_exptl_crystal_colour     colourless
_exptl_crystal_size_max     0.45
_exptl_crystal_size_mid     0.25
_exptl_crystal_size_min     0.15
_exptl_crystal_density_diffrn     1.242
_exptl_crystal_density_meas     ?
_exptl_crystal_density_method     'not measured'
_exptl_crystal_F_000     316
_exptl_absorpt_coefficient_mu     0.092
_exptl_absorpt_correction_type     multi-scan
_exptl_absorpt_process_details     '(SADABS; Bruker, 2007)'
_exptl_absorpt_correction_T_min     0.6975
_exptl_absorpt_correction_T_max     0.7456
_exptl_special_details
;
;
_diffrn_ambient_temperature     150(2)
_diffrn_radiation_type     MoK\a
_diffrn_radiation_wavelength     0.71073
_diffrn_radiation_source     'fine-focus sealed tube'
_diffrn_radiation_monochromator     'Bruker Triumph'
_diffrn_measurement_device_type     'Bruker Kappa APEX DUO CCD'
_diffrn_measurement_method     '\f and \w scans'
_diffrn_detector_area_resol_mean     ?
_diffrn_reflns_number     6490
_diffrn_reflns_av_R_equivalents     0.0145
_diffrn_reflns_av_sigmaI/netI     0.0239
_diffrn_reflns_theta_min     1.41
_diffrn_reflns_theta_max     27.54
_diffrn_reflns_theta_full     25.00
_diffrn_measured_fraction_theta_max     0.977
_diffrn_measured_fraction_theta_full     0.990
_diffrn_reflns_limit_h_min     -7
_diffrn_reflns_limit_h_max     4
_diffrn_reflns_limit_k_min     -12
_diffrn_reflns_limit_k_max     12
_diffrn_reflns_limit_l_min     -19
_diffrn_reflns_limit_l_max     18
_refine_special_details
;
Refinement of <i>F</i>^2^ against ALL reflections. The weighted <i>R</i>-factor
<i>wR</i> and goodness of fit <i>S</i> are based on <i>F</i>^2^, conventional
<i>R</i>-factors <i>R</i> are based on <i>F</i>, with <i>F</i> set to zero for
negative <i>F</i>^2^. The threshold expression of <i>F</i>^2^ >
\s(<i>F</i>^2^) is used only for calculating <i>R</i>-factors(gt) <i>etc</i>.
and is not relevant to the choice of reflections for refinement.
<i>R</i>-factors based on <i>F</i>^2^ are statistically about twice as large
as those based on <i>F</i>, and <i>R</i>- factors based on ALL data will be
even larger.
;
_reflns_number_total     3559
_reflns_number_gt     3024
_reflns_threshold_expression     I>2\s(I)
_refine_ls_structure_factor_coef     Fsqd
_refine_ls_matrix_type     full
_refine_ls_R_factor_all     0.0481
_refine_ls_R_factor_gt     0.0399
_refine_ls_wR_factor_gt     0.0977
_refine_ls_wR_factor_ref     0.1037
_refine_ls_goodness_of_fit_ref     1.036
_refine_ls_restrained_S_all     1.036
_refine_ls_number_reflns     3559
_refine_ls_number_parameters     196
_refine_ls_number_restraints     0
_refine_ls_hydrogen_treatment     constr
_refine_ls_weighting_scheme     calc
_refine_ls_weighting_details
         'calc w=1/[\s^2^(Fo^2^)+(0.0475P)^2^+0.3125P] where P=(Fo^2^+2Fc^2^)/3'
_atom_sites_solution_hydrogens     geom
_atom_sites_solution_primary     direct
_atom_sites_solution_secondary     difmap
_refine_ls_shift/su_max     0.001
_refine_ls_shift/su_mean     0.000
_refine_diff_density_max     0.327
_refine_diff_density_min     -0.211
_refine_ls_extinction_method     none
_refine_ls_extinction_coef     ?
loop_
    _atom_type_symbol
    _atom_type_description
    _atom_type_scat_dispersion_real
    _atom_type_scat_dispersion_imag
    _atom_type_scat_source
    'C' 'C' 0.0033 0.0016
                         'International Tables Vol C Tables 4.2.6.8 and 6.1.1.4'
    'H' 'H' 0.0000 0.0000
                         'International Tables Vol C Tables 4.2.6.8 and 6.1.1.4'
    'O' 'O' 0.0106 0.0060
                         'International Tables Vol C Tables 4.2.6.8 and 6.1.1.4'
_computing_data_collection     'APEX2 (Bruker, 2007)'
_computing_cell_refinement     'SAINT (Bruker, 2007)'
_computing_data_reduction     'SAINT (Bruker, 2007)'
_computing_structure_solution     'SHELXS97 (Sheldrick, 2008)'
_computing_structure_refinement     'SHELXL97 (Sheldrick, 2008)'
_computing_molecular_graphics     'PLATON (Spek, 2009)'
_computing_publication_material     'SHELXTL (Sheldrick, 2008)'
loop_
    _atom_site_type_symbol
    _atom_site_label
    _atom_site_fract_x
    _atom_site_fract_y
    _atom_site_fract_z
    _atom_site_U_iso_or_equiv
    _atom_site_adp_type
    _atom_site_calc_flag
    _atom_site_refinement_flags
    _atom_site_occupancy
    _atom_site_symmetry_multiplicity
    _atom_site_disorder_assembly
    _atom_site_disorder_group
    O O1 0.22773(14) 0.65121(9) 0.02699(6) 0.01803(19) Uani d . 1 1 . .
    O O2 0.35940(19) 0.52069(10) 0.29004(7) 0.0282(2) Uani d . 1 1 . .
    O O3 0.26592(16) 0.74251(10) 0.32725(6) 0.0217(2) Uani d . 1 1 . .
    O O4 0.68115(18) 0.95566(11) 0.29352(7) 0.0298(2) Uani d . 1 1 . .
    O O5 0.80759(16) 0.97519(9) 0.15871(6) 0.0207(2) Uani d . 1 1 . .
    C C1 0.3636(2) 0.67330(13) 0.18207(8) 0.0174(2) Uani d . 1 1 . .
    C C2 0.2523(2) 0.55902(13) 0.09395(8) 0.0165(2) Uani d . 1 1 . .
    H H2A 0.1029 0.4910 0.0973 0.020 Uiso calc R 1 1 . .
    C C3 0.4520(2) 0.48426(13) 0.06656(8) 0.0154(2) Uani d . 1 1 . .
    H H3 0.5361 0.4416 0.1152 0.018 Uiso calc R 1 1 . .
    C C4 0.6083(2) 0.61021(12) 0.03288(8) 0.0146(2) Uani d . 1 1 . .
    H H4 0.7801 0.6364 0.0622 0.018 Uiso calc R 1 1 . .
    C C5 0.4701(2) 0.73280(13) 0.05005(8) 0.0164(2) Uani d . 1 1 . .
    H H5A 0.5070 0.8137 0.0160 0.020 Uiso calc R 1 1 . .
    C C6 0.5012(2) 0.78123(13) 0.15483(8) 0.0167(2) Uani d . 1 1 . .
    C C7 0.3337(2) 0.63815(13) 0.27330(8) 0.0180(2) Uani d . 1 1 . .
    C C8 0.2067(2) 0.72280(14) 0.41859(8) 0.0211(3) Uani d . 1 1 . .
    C C9 0.4200(3) 0.69922(18) 0.48118(10) 0.0332(3) Uani d . 1 1 . .
    H H9A 0.5579 0.7767 0.4830 0.050 Uiso calc R 1 1 . .
    H H9B 0.4535 0.6038 0.4572 0.050 Uiso calc R 1 1 . .
    H H9C 0.3865 0.7020 0.5438 0.050 Uiso calc R 1 1 . .
    C C10 0.1460(3) 0.86826(18) 0.45469(11) 0.0375(4) Uani d . 1 1 . .
    H H10A 0.0047 0.8794 0.4143 0.056 Uiso calc R 1 1 . .
    H H10B 0.2793 0.9481 0.4555 0.056 Uiso calc R 1 1 . .
    H H10C 0.1146 0.8712 0.5176 0.056 Uiso calc R 1 1 . .
    C C11 -0.0074(3) 0.59823(18) 0.40294(11) 0.0347(3) Uani d . 1 1 . .
    H H11A -0.1297 0.6103 0.3540 0.052 Uiso calc R 1 1 . .
    H H11B -0.0703 0.5989 0.4603 0.052 Uiso calc R 1 1 . .
    H H11C 0.0392 0.5049 0.3844 0.052 Uiso calc R 1 1 . .
    C C12 0.6722(2) 0.91271(13) 0.21227(8) 0.0169(2) Uani d . 1 1 . .
    C C13 0.9780(2) 1.11711(14) 0.19571(9) 0.0212(3) Uani d . 1 1 . .
    C C14 0.8388(3) 1.23483(16) 0.21650(13) 0.0371(4) Uani d . 1 1 . .
    H H14A 0.7595 1.2190 0.2685 0.056 Uiso calc R 1 1 . .
    H H14B 0.7199 1.2307 0.1618 0.056 Uiso calc R 1 1 . .
    H H14C 0.9469 1.3311 0.2327 0.056 Uiso calc R 1 1 . .
    C C15 1.1022(3) 1.13826(18) 0.11508(11) 0.0380(4) Uani d . 1 1 . .
    H H15A 0.9856 1.1420 0.0615 0.057 Uiso calc R 1 1 . .
    H H15B 1.1795 1.0563 0.0992 0.057 Uiso calc R 1 1 . .
    H H15C 1.2216 1.2301 0.1325 0.057 Uiso calc R 1 1 . .
    C C16 1.1550(3) 1.10905(18) 0.27928(11) 0.0344(4) Uani d . 1 1 . .
    H H16A 1.0756 1.1054 0.3325 0.052 Uiso calc R 1 1 . .
    H H16B 1.2846 1.1957 0.2937 0.052 Uiso calc R 1 1 . .
    H H16C 1.2190 1.0208 0.2655 0.052 Uiso calc R 1 1 . .
loop_
    _atom_site_aniso_label
    _atom_site_aniso_U_11
    _atom_site_aniso_U_22
    _atom_site_aniso_U_33
    _atom_site_aniso_U_12
    _atom_site_aniso_U_13
    _atom_site_aniso_U_23
    O1 0.0147(4) 0.0190(4) 0.0187(4) 0.0016(3) 0.0010(3) 0.0033(3)
    O2 0.0417(6) 0.0206(5) 0.0259(5) 0.0099(4) 0.0126(4) 0.0059(4)
    O3 0.0300(5) 0.0195(4) 0.0184(4) 0.0067(4) 0.0118(4) 0.0039(3)
    O4 0.0303(5) 0.0322(6) 0.0183(5) -0.0081(4) 0.0071(4) -0.0046(4)
    O5 0.0246(5) 0.0151(4) 0.0186(4) -0.0039(3) 0.0061(3) 0.0003(3)
    C1 0.0169(6) 0.0167(6) 0.0176(6) 0.0030(4) 0.0048(4) 0.0004(4)
    C2 0.0154(6) 0.0167(6) 0.0158(6) -0.0001(4) 0.0041(4) 0.0018(4)
    C3 0.0157(6) 0.0141(5) 0.0145(6) -0.0005(4) 0.0035(4) 0.0009(4)
    C4 0.0137(5) 0.0144(6) 0.0139(5) -0.0002(4) 0.0029(4) 0.0009(4)
    C5 0.0160(6) 0.0155(6) 0.0160(6) 0.0004(4) 0.0025(4) 0.0017(4)
    C6 0.0169(6) 0.0159(6) 0.0166(6) 0.0036(4) 0.0045(4) 0.0005(4)
    C7 0.0159(6) 0.0175(6) 0.0181(6) -0.0006(4) 0.0046(4) 0.0000(4)
    C8 0.0267(7) 0.0247(7) 0.0144(6) 0.0071(5) 0.0088(5) 0.0045(5)
    C9 0.0363(8) 0.0394(8) 0.0230(7) 0.0129(6) 0.0008(6) 0.0028(6)
    C10 0.0595(11) 0.0365(9) 0.0257(8) 0.0253(8) 0.0185(7) 0.0062(6)
    C11 0.0293(8) 0.0438(9) 0.0320(8) 0.0004(6) 0.0146(6) 0.0107(7)
    C12 0.0168(6) 0.0155(6) 0.0179(6) 0.0024(4) 0.0043(4) 0.0022(4)
    C13 0.0200(6) 0.0161(6) 0.0227(6) -0.0052(5) 0.0013(5) 0.0031(5)
    C14 0.0375(9) 0.0171(7) 0.0513(10) 0.0022(6) 0.0024(7) 0.0016(6)
    C15 0.0415(9) 0.0357(8) 0.0305(8) -0.0128(7) 0.0109(6) 0.0080(6)
    C16 0.0213(7) 0.0430(9) 0.0339(8) -0.0044(6) -0.0031(6) 0.0137(7)
_geom_special_details
;
All e.s.d.'s (except the e.s.d. in the dihedral angle between two l.s. planes)
are estimated using the full covariance matrix. The cell e.s.d.'s are taken
into account individually in the estimation of e.s.d.'s in distances, angles
and torsion angles; correlations between e.s.d.'s in cell parameters are only
used when they are defined by crystal symmetry. An approximate (isotropic)
treatment of cell e.s.d.'s is used for estimating e.s.d.'s involving l.s.
planes.
;
loop_
    _geom_bond_atom_site_label_1
    _geom_bond_atom_site_label_2
    _geom_bond_site_symmetry_2
    _geom_bond_distance
    _geom_bond_publ_flag
    O1 C5 . 1.4442(14) ?
    O1 C2 . 1.4453(14) ?
    O2 C7 . 1.2135(16) ?
    O3 C7 . 1.3220(15) ?
    O3 C8 . 1.4892(15) ?
    O4 C12 . 1.2010(16) ?
    O5 C12 . 1.3402(15) ?
    O5 C13 . 1.4840(14) ?
    C1 C6 . 1.3421(17) ?
    C1 C7 . 1.4839(17) ?
    C1 C2 . 1.5253(16) ?
    C2 C3 . 1.5401(16) ?
    C2 H2A . 1.0000 ?
    C3 C4 2_665 1.5498(16) ?
    C3 C4 . 1.5686(16) ?
    C3 H3 . 1.0000 ?
    C4 C5 . 1.5392(16) ?
    C4 C3 2_665 1.5498(16) ?
    C4 H4 . 1.0000 ?
    C5 C6 . 1.5255(16) ?
    C5 H5A . 1.0000 ?
    C6 C12 . 1.4876(16) ?
    C8 C11 . 1.515(2) ?
    C8 C10 . 1.5164(19) ?
    C8 C9 . 1.5171(19) ?
    C9 H9A . 0.9800 ?
    C9 H9B . 0.9800 ?
    C9 H9C . 0.9800 ?
    C10 H10A . 0.9800 ?
    C10 H10B . 0.9800 ?
    C10 H10C . 0.9800 ?
    C11 H11A . 0.9800 ?
    C11 H11B . 0.9800 ?
    C11 H11C . 0.9800 ?
    C13 C14 . 1.513(2) ?
    C13 C15 . 1.518(2) ?
    C13 C16 . 1.5190(18) ?
    C14 H14A . 0.9800 ?
    C14 H14B . 0.9800 ?
    C14 H14C . 0.9800 ?
    C15 H15A . 0.9800 ?
    C15 H15B . 0.9800 ?
    C15 H15C . 0.9800 ?
    C16 H16A . 0.9800 ?
    C16 H16B . 0.9800 ?
    C16 H16C . 0.9800 ?
loop_
    _geom_angle_atom_site_label_1
    _geom_angle_atom_site_label_2
    _geom_angle_atom_site_label_3
    _geom_angle_site_symmetry_1
    _geom_angle_site_symmetry_3
    _geom_angle
    _geom_angle_publ_flag
    C5 O1 C2 . . 96.18(8) ?
    C7 O3 C8 . . 120.96(10) ?
    C12 O5 C13 . . 121.03(10) ?
    C6 C1 C7 . . 134.31(11) ?
    C6 C1 C2 . . 105.44(10) ?
    C7 C1 C2 . . 119.46(10) ?
    O1 C2 C1 . . 101.00(9) ?
    O1 C2 C3 . . 102.44(9) ?
    C1 C2 C3 . . 105.96(9) ?
    O1 C2 H2A . . 115.2 ?
    C1 C2 H2A . . 115.2 ?
    C3 C2 H2A . . 115.2 ?
    C2 C3 C4 . 2_665 113.90(9) ?
    C2 C3 C4 . . 100.76(9) ?
    C4 C3 C4 2_665 . 90.45(9) ?
    C2 C3 H3 . . 116.0 ?
    C4 C3 H3 2_665 . 116.0 ?
    C4 C3 H3 . . 116.0 ?
    C5 C4 C3 . 2_665 115.39(9) ?
    C5 C4 C3 . . 101.01(9) ?
    C3 C4 C3 2_665 . 89.55(9) ?
    C5 C4 H4 . . 115.7 ?
    C3 C4 H4 2_665 . 115.7 ?
    C3 C4 H4 . . 115.7 ?
    O1 C5 C6 . . 101.33(9) ?
    O1 C5 C4 . . 101.79(9) ?
    C6 C5 C4 . . 106.44(9) ?
    O1 C5 H5A . . 115.2 ?
    C6 C5 H5A . . 115.2 ?
    C4 C5 H5A . . 115.2 ?
    C1 C6 C12 . . 129.04(11) ?
    C1 C6 C5 . . 105.29(10) ?
    C12 C6 C5 . . 125.30(11) ?
    O2 C7 O3 . . 126.77(12) ?
    O2 C7 C1 . . 120.41(11) ?
    O3 C7 C1 . . 112.71(10) ?
    O3 C8 C11 . . 108.87(10) ?
    O3 C8 C10 . . 101.91(10) ?
    C11 C8 C10 . . 111.03(12) ?
    O3 C8 C9 . . 110.50(11) ?
    C11 C8 C9 . . 112.93(12) ?
    C10 C8 C9 . . 111.03(12) ?
    C8 C9 H9A . . 109.5 ?
    C8 C9 H9B . . 109.5 ?
    H9A C9 H9B . . 109.5 ?
    C8 C9 H9C . . 109.5 ?
    H9A C9 H9C . . 109.5 ?
    H9B C9 H9C . . 109.5 ?
    C8 C10 H10A . . 109.5 ?
    C8 C10 H10B . . 109.5 ?
    H10A C10 H10B . . 109.5 ?
    C8 C10 H10C . . 109.5 ?
    H10A C10 H10C . . 109.5 ?
    H10B C10 H10C . . 109.5 ?
    C8 C11 H11A . . 109.5 ?
    C8 C11 H11B . . 109.5 ?
    H11A C11 H11B . . 109.5 ?
    C8 C11 H11C . . 109.5 ?
    H11A C11 H11C . . 109.5 ?
    H11B C11 H11C . . 109.5 ?
    O4 C12 O5 . . 126.38(11) ?
    O4 C12 C6 . . 124.31(11) ?
    O5 C12 C6 . . 109.30(10) ?
    O5 C13 C14 . . 108.34(11) ?
    O5 C13 C15 . . 102.62(10) ?
    C14 C13 C15 . . 110.74(13) ?
    O5 C13 C16 . . 111.42(11) ?
    C14 C13 C16 . . 112.83(13) ?
    C15 C13 C16 . . 110.40(12) ?
    C13 C14 H14A . . 109.5 ?
    C13 C14 H14B . . 109.5 ?
    H14A C14 H14B . . 109.5 ?
    C13 C14 H14C . . 109.5 ?
    H14A C14 H14C . . 109.5 ?
    H14B C14 H14C . . 109.5 ?
    C13 C15 H15A . . 109.5 ?
    C13 C15 H15B . . 109.5 ?
    H15A C15 H15B . . 109.5 ?
    C13 C15 H15C . . 109.5 ?
    H15A C15 H15C . . 109.5 ?
    H15B C15 H15C . . 109.5 ?
    C13 C16 H16A . . 109.5 ?
    C13 C16 H16B . . 109.5 ?
    H16A C16 H16B . . 109.5 ?
    C13 C16 H16C . . 109.5 ?
    H16A C16 H16C . . 109.5 ?
    H16B C16 H16C . . 109.5 ?
loop_
    _geom_torsion_atom_site_label_1
    _geom_torsion_atom_site_label_2
    _geom_torsion_atom_site_label_3
    _geom_torsion_atom_site_label_4
    _geom_torsion_site_symmetry_1
    _geom_torsion_site_symmetry_2
    _geom_torsion_site_symmetry_3
    _geom_torsion_site_symmetry_4
    _geom_torsion
    _geom_torsion_publ_flag
    C5 O1 C2 C1 . . . . 51.53(10) ?
    C5 O1 C2 C3 . . . . -57.73(10) ?
    C6 C1 C2 O1 . . . . -33.35(12) ?
    C7 C1 C2 O1 . . . . 155.41(10) ?
    C6 C1 C2 C3 . . . . 73.14(12) ?
    C7 C1 C2 C3 . . . . -98.11(12) ?
    O1 C2 C3 C4 . . . 2_665 -61.22(11) ?
    C1 C2 C3 C4 . . . 2_665 -166.66(9) ?
    O1 C2 C3 C4 . . . . 34.11(10) ?
    C1 C2 C3 C4 . . . . -71.33(11) ?
    C2 C3 C4 C5 . . . . 1.36(10) ?
    C4 C3 C4 C5 2_665 . . . 115.81(10) ?
    C2 C3 C4 C3 . . . 2_665 -114.45(10) ?
    C4 C3 C4 C3 2_665 . . 2_665 0.0 ?
    C2 O1 C5 C6 . . . . -51.21(10) ?
    C2 O1 C5 C4 . . . . 58.47(10) ?
    C3 C4 C5 O1 2_665 . . . 58.36(12) ?
    C3 C4 C5 O1 . . . . -36.43(10) ?
    C3 C4 C5 C6 2_665 . . . 164.08(10) ?
    C3 C4 C5 C6 . . . . 69.28(11) ?
    C7 C1 C6 C12 . . . . -3.2(2) ?
    C2 C1 C6 C12 . . . . -172.48(11) ?
    C7 C1 C6 C5 . . . . 170.05(13) ?
    C2 C1 C6 C5 . . . . 0.72(12) ?
    O1 C5 C6 C1 . . . . 32.18(12) ?
    C4 C5 C6 C1 . . . . -73.86(12) ?
    O1 C5 C6 C12 . . . . -154.29(11) ?
    C4 C5 C6 C12 . . . . 99.66(13) ?
    C8 O3 C7 O2 . . . . -1.27(19) ?
    C8 O3 C7 C1 . . . . 174.85(10) ?
    C6 C1 C7 O2 . . . . -123.53(16) ?
    C2 C1 C7 O2 . . . . 44.64(17) ?
    C6 C1 C7 O3 . . . . 60.08(18) ?
    C2 C1 C7 O3 . . . . -131.75(11) ?
    C7 O3 C8 C11 . . . . -63.78(15) ?
    C7 O3 C8 C10 . . . . 178.84(12) ?
    C7 O3 C8 C9 . . . . 60.78(15) ?
    C13 O5 C12 O4 . . . . -4.86(19) ?
    C13 O5 C12 C6 . . . . 173.80(10) ?
    C1 C6 C12 O4 . . . . -14.3(2) ?
    C5 C6 C12 O4 . . . . 173.77(12) ?
    C1 C6 C12 O5 . . . . 167.03(12) ?
    C5 C6 C12 O5 . . . . -4.92(16) ?
    C12 O5 C13 C14 . . . . -67.15(15) ?
    C12 O5 C13 C15 . . . . 175.69(12) ?
    C12 O5 C13 C16 . . . . 57.55(16) ?
loop_
    _geom_hbond_atom_site_label_D
    _geom_hbond_atom_site_label_H
    _geom_hbond_atom_site_label_A
    _geom_hbond_site_symmetry_A
    _geom_hbond_distance_DH
    _geom_hbond_distance_HA
    _geom_hbond_distance_DA
    _geom_hbond_angle_DHA
    _geom_hbond_publ_flag
    C2 H2A O1 2_565 1.00 2.47 3.2118(16) 130 yes
_iucr_refine_instructions_details
;
TITL mo_d12101_0m in P-1
CELL 0.71073 5.8376 9.4895 14.9244 99.926 98.545 100.462
ZERR 1.00 0.0010 0.0017 0.0028 0.004 0.004 0.004
LATT 1
SFAC C H O
UNIT 32 44 10
TEMP -123.130
SIZE 0.150 0.250 0.450
ACTA 50
L.S. 4
FMAP 2
PLAN 20
HTAB
BOND $H
CONF
WGHT      0.0475      0.3125
FVAR       0.27112
O1    3    0.227731    0.651213    0.026990    11.00000    0.01467    0.01902 =
         0.01870    0.00333    0.00104    0.00159
O2    3    0.359397    0.520688    0.290038    11.00000    0.04172    0.02057 =
         0.02589    0.00590    0.01258    0.00994
O3    3    0.265916    0.742512    0.327249    11.00000    0.02996    0.01947 =
         0.01842    0.00388    0.01182    0.00667
O4    3    0.681148    0.955664    0.293527    11.00000    0.03030    0.03219 =
         0.01830   -0.00459    0.00712   -0.00812
O5    3    0.807590    0.975195    0.158707    11.00000    0.02458    0.01508 =
         0.01862    0.00030    0.00615   -0.00387
C1    1    0.363629    0.673291    0.182069    11.00000    0.01692    0.01672 =
         0.01763    0.00044    0.00480    0.00299
C2    1    0.252305    0.559016    0.093948    11.00000    0.01543    0.01668 =
         0.01583    0.00180    0.00413   -0.00009
AFIX  13
H2A   2    0.102903    0.490975    0.097341    11.00000   -1.20000
AFIX   0
C3    1    0.452060    0.484265    0.066563    11.00000    0.01564    0.01404 =
         0.01451    0.00094    0.00349   -0.00052
AFIX  13
H3    2    0.536073    0.441600    0.115247    11.00000   -1.20000
AFIX   0
C4    1    0.608324    0.610206    0.032880    11.00000    0.01372    0.01441 =
         0.01387    0.00087    0.00293   -0.00022
AFIX  13
H4    2    0.780057    0.636412    0.062212    11.00000   -1.20000
AFIX   0
C5    1    0.470131    0.732800    0.050047    11.00000    0.01599    0.01543 =
         0.01601    0.00169    0.00249    0.00043
AFIX  13
H5A   2    0.506980    0.813654    0.016005    11.00000   -1.20000
AFIX   0
C6    1    0.501194    0.781234    0.154826    11.00000    0.01687    0.01590 =
         0.01661    0.00051    0.00450    0.00359
C7    1    0.333709    0.638149    0.273306    11.00000    0.01590    0.01750 =
         0.01807   -0.00002    0.00458   -0.00058
C8    1    0.206651    0.722795    0.418588    11.00000    0.02662    0.02470 =
         0.01440    0.00448    0.00880    0.00713
C9    1    0.420027    0.699223    0.481183    11.00000    0.03627    0.03942 =
         0.02301    0.00282    0.00074    0.01289
AFIX 137
H9A   2    0.557873    0.776682    0.482998    11.00000   -1.50000
H9B   2    0.453542    0.603773    0.457175    11.00000   -1.50000
H9C   2    0.386496    0.701989    0.543811    11.00000   -1.50000
AFIX   0
C10   1    0.145943    0.868261    0.454698    11.00000    0.05955    0.03650 =
         0.02563    0.00617    0.01855    0.02536
AFIX 137
H10A  2    0.004693    0.879447    0.414326    11.00000   -1.50000
H10B  2    0.279267    0.948126    0.455465    11.00000   -1.50000
H10C  2    0.114634    0.871219    0.517640    11.00000   -1.50000
AFIX   0
C11   1   -0.007428    0.598225    0.402935    11.00000    0.02930    0.04378 =
         0.03196    0.01071    0.01461    0.00038
AFIX 137
H11A  2   -0.129689    0.610336    0.353969    11.00000   -1.50000
H11B  2   -0.070266    0.598860    0.460318    11.00000   -1.50000
H11C  2    0.039193    0.504898    0.384394    11.00000   -1.50000
AFIX   0
C12   1    0.672208    0.912716    0.212269    11.00000    0.01682    0.01551 =
         0.01789    0.00218    0.00432    0.00234
C13   1    0.978020    1.117109    0.195710    11.00000    0.02001    0.01608 =
         0.02270    0.00313    0.00127   -0.00524
C14   1    0.838787    1.234830    0.216505    11.00000    0.03745    0.01712 =
         0.05127    0.00156    0.00237    0.00222
AFIX 137
H14A  2    0.759430    1.218951    0.268466    11.00000   -1.50000
H14B  2    0.719892    1.230669    0.161799    11.00000   -1.50000
H14C  2    0.946874    1.331105    0.232715    11.00000   -1.50000
AFIX   0
C15   1    1.102157    1.138265    0.115082    11.00000    0.04151    0.03561 =
         0.03048    0.00801    0.01090   -0.01280
AFIX 137
H15A  2    0.985619    1.142102    0.061528    11.00000   -1.50000
H15B  2    1.179373    1.056284    0.099142    11.00000   -1.50000
H15C  2    1.221642    1.230069    0.132508    11.00000   -1.50000
AFIX   0
C16   1    1.154994    1.109049    0.279283    11.00000    0.02129    0.04302 =
         0.03389    0.01370   -0.00314   -0.00443
AFIX 137
H16A  2    1.075573    1.105482    0.332519    11.00000   -1.50000
H16B  2    1.284682    1.195724    0.293684    11.00000   -1.50000
H16C  2    1.218901    1.020743    0.265561    11.00000   -1.50000
HKLF 4 1 1 0 0 0 1 0 0 0 1
REM  mo_d12101_0m in P-1
REM R1 =  0.0399 for   3024 Fo > 4sig(Fo)  and  0.0481 for all   3559 data
REM    196 parameters refined using      0 restraints
END
REM Highest difference peak  0.327,  deepest hole -0.211,  1-sigma level  0.043
Q1    1   0.5432  0.5564  0.0567  11.00000  0.05    0.33
Q2    1   0.7498  0.5367  0.1432  11.00000  0.05    0.31
Q3    1   0.4132  0.4292  0.0201  11.00000  0.05    0.31
Q4    1   0.4981  0.7656  0.1029  11.00000  0.05    0.30
Q5    1   0.1015  0.7059  0.2248  11.00000  0.05    0.30
Q6    1   0.3525  0.5183  0.0756  11.00000  0.05    0.28
Q7    1   0.5546  0.6730  0.0361  11.00000  0.05    0.27
Q8    1   0.3115  0.7156  0.4540  11.00000  0.05    0.25
Q9    1   0.1912  0.7937  0.4394  11.00000  0.05    0.25
Q10   1   0.2924  0.6125  0.1453  11.00000  0.05    0.25
Q11   1   0.4195  0.7435  0.1769  11.00000  0.05    0.24
Q12   1   0.1168  0.6568  0.4155  11.00000  0.05    0.23
Q13   1   1.0389  1.1386  0.1593  11.00000  0.05    0.23
Q14   1   0.5793  0.8436  0.1806  11.00000  0.05    0.23
Q15   1   0.4967  0.7026  0.1838  11.00000  0.05    0.22
Q16   1   0.4933  0.5012  0.1428  11.00000  0.05    0.22
Q17   1   0.9126  1.1781  0.2043  11.00000  0.05    0.22
Q18   1   0.3745  0.6841  0.3503  11.00000  0.05    0.21
Q19   1   0.7544  0.6799  0.1149  11.00000  0.05    0.21
Q20   1   0.3333  0.6605  0.2241  11.00000  0.05    0.19
;
