# Supplementary material for: Tetra-tert-butyl 13,14-dioxapenta­cyclo­[8.2.1.14,7.02,9.03,8]tetra­deca-5,11-diene-5,6,11,12-tetra­carboxyl­ate
Source: Acta Crystallogr Sect E Struct Rep Online. 2012 Sep 22;68(Pt 10):o2962. doi: 10.1107/S1600536812039220 (PMC3470331; doi:10.1107/S1600536812039220)
Supplement: Supplementary file 2 [file e-68-o2962-Isup2.hkl]

# 
# h,k,l, Fc-squared, Fo-squared, sigma(Fo-squared) and status flag 
# 
data_I
_shelx_title ' mo_d12101_0m in P-1' 
_shelx_refln_list_code          4 
_shelx_F_calc_maximum      122.01 
_exptl_crystal_F_000       316.00 
_reflns_d_resolution_high  0.7686 
 
loop_ 
 _symmetry_equiv_pos_as_xyz 
 'x, y, z' 
 '-x, -y, -z' 
 
_cell_length_a     5.8376 
_cell_length_b     9.4895 
_cell_length_c    14.9244 
_cell_angle_alpha  99.926 
_cell_angle_beta   98.545 
_cell_angle_gamma 100.462 
 
_shelx_F_squared_multiplier     1.000 
 
loop_ 
 _refln_index_h 
 _refln_index_k 
 _refln_index_l 
 _refln_F_squared_calc 
 _refln_F_squared_meas 
 _refln_F_squared_sigma 
 _refln_observed_status 
   1   0   0      357.40      365.40      4.49 o 
   2   0   0      673.67      654.42      7.00 o 
   3   0   0        0.07        0.00      0.38 o 
   4   0   0       35.11       40.33      1.53 o 
   5   0   0       33.12       28.56      1.63 o 
   6   0   0       82.41       83.30      2.99 o 
   7   0   0       11.32       13.05      2.31 o 
  -7   1   0        2.28        2.70      1.97 o 
  -6   1   0       46.36       47.65      2.21 o 
  -5   1   0      210.19      189.92      3.69 o 
  -4   1   0       15.53       11.96      0.96 o 
  -3   1   0        0.03        0.54      0.41 o 
  -2   1   0       45.24       58.30      1.20 o 
  -1   1   0       82.38       68.66      0.66 o 
   0   1   0       71.96       75.14      0.96 o 
   1   1   0     7477.68     7034.61    101.17 o 
   2   1   0      370.36      387.56      2.94 o 
   3   1   0      457.98      457.52      3.14 o 
   4   1   0      108.73      106.34      3.67 o 
   5   1   0        0.59       -0.14      0.95 o 
   6   1   0      139.46      135.71      5.30 o 
   7   1   0        7.37        6.53      1.90 o 
  -7   2   0       14.11       14.18      1.68 o 
  -6   2   0        2.49        1.43      1.09 o 
  -5   2   0        0.95        1.63      0.68 o 
  -4   2   0       53.12       35.25      1.39 o 
  -3   2   0       46.25       52.64      1.44 o 
  -2   2   0      407.07      395.59      3.19 o 
  -1   2   0     4043.28     3699.32     27.80 o 
   0   2   0       41.13       42.97      1.36 o 
   1   2   0     1760.86     1795.67     14.42 o 
   2   2   0       47.71       39.55      1.04 o 
   3   2   0      680.69      680.83      5.56 o 
   4   2   0      104.26      128.23      1.83 o 
   5   2   0       49.95       53.58      3.13 o 
   6   2   0        7.98        8.43      1.90 o 
  -7   3   0        1.81        2.31      1.36 o 
  -6   3   0       18.22       22.69      1.68 o 
  -5   3   0       50.64       51.27      1.92 o 
  -4   3   0       16.28       17.99      1.16 o 
  -3   3   0       79.93      101.49      1.44 o 
  -2   3   0      974.48     1014.64      6.98 o 
  -1   3   0      782.33      818.23      7.82 o 
   0   3   0      123.75      131.95      1.84 o 
   1   3   0     2246.29     2348.71     28.90 o 
   2   3   0      583.22      627.09     10.67 o 
   3   3   0        7.17        2.97      0.52 o 
   4   3   0       46.84       44.14      1.46 o 
   5   3   0      142.90      130.61      4.28 o 
   6   3   0       13.81       13.87      2.31 o 
  -7   4   0        0.52       -0.27      1.22 o 
  -6   4   0       21.29       13.73      2.04 o 
  -5   4   0      136.05      131.36      4.22 o 
  -4   4   0      312.50      299.61      3.81 o 
  -3   4   0      688.24      747.33     14.55 o 
  -2   4   0       21.29       21.92      1.19 o 
  -1   4   0      658.30      713.18      6.30 o 
   0   4   0       40.24       46.72      1.03 o 
   1   4   0     1191.62     1226.52     10.75 o 
   2   4   0      116.33      141.51      2.58 o 
   3   4   0       31.96       34.81      1.36 o 
   4   4   0        8.08       10.91      1.09 o 
   5   4   0        1.97        1.62      0.59 o 
   6   4   0        5.10        9.25      2.04 o 
  -7   5   0       13.26       12.24      2.04 o 
  -6   5   0       15.79       11.15      1.77 o 
  -5   5   0       39.49       39.44      2.58 o 
  -4   5   0      100.20      101.47      2.15 o 
  -3   5   0       18.98       22.03      1.06 o 
  -2   5   0       29.65       31.35      0.88 o 
  -1   5   0       61.74       57.83      1.17 o 
   0   5   0      263.33      299.78      6.66 o 
   1   5   0        0.23        1.56      0.61 o 
   2   5   0       13.31       12.92      1.36 o 
   3   5   0        3.89        5.55      0.72 o 
   4   5   0        0.83        1.43      0.75 o 
   5   5   0       37.64       38.33      1.76 o 
   6   5   0       24.51       27.88      3.13 o 
  -7   6   0       31.05       33.04      2.99 o 
  -6   6   0        5.78        7.48      1.63 o 
  -5   6   0       46.04       38.08      2.58 o 
  -4   6   0      163.52      164.74      3.47 o 
  -3   6   0        4.64        3.48      0.62 o 
  -2   6   0       77.31       75.14      1.66 o 
  -1   6   0      204.68      208.03      2.66 o 
   0   6   0       20.57       16.10      0.75 o 
   1   6   0      337.89      304.92      4.02 o 
   2   6   0       59.91       62.82      1.86 o 
   3   6   0        0.08        0.34      0.58 o 
   4   6   0       26.86       33.67      1.78 o 
   5   6   0        0.18       -0.39      0.72 o 
  -6   7   0      139.64      145.64      5.17 o 
  -5   7   0      117.72      142.65      4.62 o 
  -4   7   0        0.35        1.84      0.67 o 
  -3   7   0      239.30      242.61      4.15 o 
  -2   7   0      184.83      181.12      3.67 o 
  -1   7   0      264.80      252.49      2.34 o 
   0   7   0       15.20       18.66      1.43 o 
   1   7   0       99.74      101.28      3.20 o 
   2   7   0       34.89       28.42      1.43 o 
   3   7   0        0.32        0.78      0.75 o 
   4   7   0       21.23       23.50      1.63 o 
   5   7   0        3.87        5.34      1.10 o 
  -6   8   0      133.06      159.65      5.44 o 
  -5   8   0       14.29       17.41      2.18 o 
  -4   8   0        9.69        8.30      1.50 o 
  -3   8   0       45.46       36.74      2.31 o 
  -2   8   0        0.02       -0.14      0.68 o 
  -1   8   0      242.94      232.96      3.33 o 
   0   8   0      321.64      287.26      3.79 o 
   1   8   0       27.20       27.51      1.50 o 
   2   8   0        9.45       13.05      1.36 o 
   3   8   0       10.19       14.22      1.43 o 
   4   8   0        7.34        6.56      1.84 o 
  -6   9   0        9.13       10.06      2.04 o 
  -5   9   0        5.42        6.12      1.50 o 
  -4   9   0       16.81       13.05      1.90 o 
  -3   9   0        0.23        0.61      0.67 o 
  -2   9   0        0.04        0.00      0.95 o 
  -1   9   0        1.00        0.82      1.09 o 
   0   9   0        4.79        7.21      1.63 o 
   1   9   0      159.12      154.62      5.58 o 
   2   9   0       36.41       27.33      2.72 o 
   3   9   0       37.47       39.18      4.76 o 
  -5  10   0       17.47       21.49      2.45 o 
  -4  10   0       28.48       26.79      2.45 o 
  -3  10   0        5.09        3.23      1.90 o 
  -2  10   0      160.35      159.78      5.71 o 
  -1  10   0        0.05        2.86      1.36 o 
   0  10   0       11.50       13.60      2.31 o 
   1  10   0       15.48       17.27      2.58 o 
   2  10   0       58.50       62.55      4.08 o 
  -4  11   0        0.00        0.14      1.09 o 
  -3  11   0        4.50        6.83      1.24 o 
  -2  11   0       32.52       40.93      3.40 o 
  -1  11   0       46.14       40.80      3.54 o 
   0  11   0        2.54        4.22      1.77 o 
   1  11   0      108.67      107.29      5.30 o 
  -2  12   0        0.03       -1.36      1.36 o 
  -1  12   0       16.10       14.01      2.58 o 
   1 -12   1       35.61       37.26      3.67 o 
   2 -12   1       83.46       83.50      4.90 o 
  -1 -11   1        3.48        1.50      1.63 o 
   0 -11   1        1.74        3.26      1.63 o 
   1 -11   1       24.83       28.83      3.13 o 
   2 -11   1       30.19       25.43      2.86 o 
   3 -11   1       66.52       64.50      2.67 o 
   4 -11   1        0.00       -1.09      1.09 o 
  -2 -10   1        1.88        2.18      1.50 o 
  -1 -10   1        0.38        0.68      1.22 o 
   0 -10   1        3.25        1.63      1.22 o 
   1 -10   1        0.69       -0.68      1.09 o 
   2 -10   1        8.33        5.85      1.63 o 
   3 -10   1       28.42       34.22      3.60 o 
   4 -10   1        8.91       11.15      1.77 o 
   5 -10   1        1.13       -0.27      1.22 o 
  -3  -9   1        2.35        2.31      1.36 o 
  -2  -9   1       21.45       21.08      2.58 o 
  -1  -9   1       30.10       25.97      2.58 o 
   0  -9   1        1.11        1.50      1.22 o 
   1  -9   1      103.12       95.05      4.22 o 
   2  -9   1       37.77       39.71      2.86 o 
   3  -9   1        0.62        0.59      0.72 o 
   4  -9   1       27.22       27.88      2.45 o 
   5  -9   1        1.75        4.49      1.50 o 
   6  -9   1        1.82        3.40      1.50 o 
  -4  -8   1        2.51        0.95      1.16 o 
  -3  -8   1       50.40       52.91      2.18 o 
  -2  -8   1        0.21       -0.26      0.55 o 
  -1  -8   1      294.04      289.58      4.76 o 
   0  -8   1        0.00        0.27      0.95 o 
   1  -8   1      107.63      108.38      4.08 o 
   2  -8   1      412.77      371.65      8.02 o 
   3  -8   1        8.84       10.45      1.14 o 
   4  -8   1      175.49      176.37      5.03 o 
   5  -8   1        2.32        2.86      1.22 o 
   6  -8   1      119.54      127.28      4.90 o 
  -5  -7   1       74.47       80.48      2.77 o 
  -4  -7   1       48.31       53.82      2.21 o 
  -3  -7   1        7.15        7.72      1.02 o 
  -2  -7   1       46.70       55.17      1.83 o 
  -1  -7   1       44.46       43.05      1.46 o 
   0  -7   1      458.23      466.88      4.95 o 
   1  -7   1      113.92      103.21      3.67 o 
   2  -7   1        8.48        7.34      1.36 o 
   3  -7   1      224.63      206.11      3.60 o 
   4  -7   1       10.40        7.75      1.36 o 
   5  -7   1       75.95       78.19      3.54 o 
   6  -7   1       12.62       14.55      2.31 o 
  -5  -6   1        1.17       -0.14      1.22 o 
  -4  -6   1       50.27       50.27      1.96 o 
  -3  -6   1       42.34       38.39      2.58 o 
  -2  -6   1      264.63      294.85      7.21 o 
  -1  -6   1      189.32      182.80      2.84 o 
   0  -6   1       20.45       18.19      1.22 o 
   1  -6   1       57.96       69.06      2.58 o 
   2  -6   1       33.17       34.95      1.90 o 
   3  -6   1      204.43      204.72      3.32 o 
   4  -6   1        0.45        0.79      0.95 o 
   5  -6   1      196.13      191.47      5.30 o 
   6  -6   1       68.88       69.76      3.67 o 
   7  -6   1       18.63       23.25      2.72 o 
  -6  -5   1       54.60       62.96      4.08 o 
  -5  -5   1       71.96       73.36      2.28 o 
  -4  -5   1        1.71        1.59      0.62 o 
  -3  -5   1        6.79       10.66      2.18 o 
  -2  -5   1       52.45       64.68      1.72 o 
  -1  -5   1      706.86      770.93      7.43 o 
   0  -5   1      163.48      165.90      2.10 o 
   1  -5   1      428.79      429.16      4.20 o 
   2  -5   1        0.48        4.95      1.22 o 
   3  -5   1      271.30      241.28      3.46 o 
   4  -5   1      660.60      636.91      6.82 o 
   5  -5   1       49.77       48.41      2.86 o 
   6  -5   1       28.00       24.34      2.45 o 
   7  -5   1        6.34        4.08      1.63 o 
  -6  -4   1       12.70       12.37      2.31 o 
  -5  -4   1       29.65       27.04      1.70 o 
  -4  -4   1      181.27      156.64      3.13 o 
  -3  -4   1      134.44      141.70      2.63 o 
  -2  -4   1      157.83      157.42      2.55 o 
  -1  -4   1        6.64       12.87      0.82 o 
   0  -4   1      446.54      466.83      3.74 o 
   1  -4   1      267.70      289.06      2.57 o 
   2  -4   1     2969.71     2967.64     19.09 o 
   3  -4   1      522.95      543.88      4.82 o 
   4  -4   1        0.79       -0.31      0.31 o 
   5  -4   1      177.67      167.03      3.41 o 
   6  -4   1       14.81       16.41      1.54 o 
   7  -4   1       32.97       32.77      2.99 o 
  -6  -3   1        3.56        5.85      1.77 o 
  -5  -3   1      110.12       99.15      2.31 o 
  -4  -3   1      130.74      142.12      2.54 o 
  -3  -3   1      932.32      963.92     14.96 o 
  -2  -3   1       10.98        9.10      0.75 o 
  -1  -3   1       10.67       11.34      0.52 o 
   0  -3   1      143.84      137.11      1.39 o 
   1  -3   1      436.15      445.87      4.52 o 
   2  -3   1        0.01        0.15      0.29 o 
   3  -3   1        0.37        0.23      0.28 o 
   4  -3   1        0.60       -0.38      0.38 o 
   5  -3   1        9.04        7.57      0.96 o 
   6  -3   1       58.79       58.37      2.40 o 
   7  -3   1        0.64        1.35      1.01 o 
  -7  -2   1        5.46        6.66      2.04 o 
  -6  -2   1       26.49       34.68      3.13 o 
  -5  -2   1       68.19       63.64      3.40 o 
  -4  -2   1       43.81       53.03      0.94 o 
  -3  -2   1      462.40      519.25      4.24 o 
  -2  -2   1      691.01      758.47     10.00 o 
  -1  -2   1      327.96      343.67      2.80 o 
   0  -2   1     3204.24     3057.46     39.19 o 
   1  -2   1     3123.61     2971.02     19.29 o 
   2  -2   1       29.30       40.94      0.61 o 
   3  -2   1      524.28      533.45      5.57 o 
   4  -2   1        4.55        5.55      0.72 o 
   5  -2   1      263.73      247.64      4.27 o 
   6  -2   1       23.75       26.17      1.78 o 
   7  -2   1       22.87       19.60      1.92 o 
  -7  -1   1        5.93        7.75      2.04 o 
  -6  -1   1        0.10       -1.09      1.09 o 
  -5  -1   1      127.94      134.63      4.62 o 
  -4  -1   1      197.36      199.36      5.03 o 
  -3  -1   1       64.07       60.80      1.57 o 
  -2  -1   1     3153.83     3226.13     17.69 o 
  -1  -1   1        7.44        9.96      0.33 o 
   0  -1   1     2673.89     2446.40     27.74 o 
   1  -1   1    14885.39    13497.86     86.81 o 
   2  -1   1       88.82      105.12      1.17 o 
   3  -1   1       17.11       12.34      0.81 o 
   4  -1   1        1.93        2.49      0.62 o 
   5  -1   1        4.47        2.79      0.77 o 
   6  -1   1       56.27       60.31      2.44 o 
   7  -1   1       69.20       74.57      4.28 o 
  -7   0   1      134.40      135.85      5.85 o 
  -6   0   1       22.48       23.93      2.72 o 
  -5   0   1        0.43       -0.41      0.58 o 
  -4   0   1       47.11       57.43      2.11 o 
  -3   0   1      193.85      195.26      2.88 o 
  -2   0   1      100.23       95.46      2.18 o 
  -1   0   1        0.29       -0.08      0.08 o 
   0   0   1      877.66      857.12      9.52 o 
   1   0   1     2566.61     2398.10     22.76 o 
   2   0   1      146.25      154.73      1.53 o 
   3   0   1      295.39      319.30      5.58 o 
   4   0   1       86.00       88.49      2.21 o 
   5   0   1        2.63        3.57      0.85 o 
   6   0   1        1.26        1.53      0.81 o 
   7   0   1        0.24       -0.54      1.36 o 
  -7   1   1      177.25      170.39      5.85 o 
  -6   1   1       18.47       19.51      1.63 o 
  -5   1   1        9.65        7.13      1.01 o 
  -4   1   1       20.97       26.61      1.30 o 
  -3   1   1      906.68      918.67      8.39 o 
  -2   1   1     1108.88     1105.15      7.45 o 
  -1   1   1     2492.43     2374.95     14.37 o 
   0   1   1      468.58      469.83      5.85 o 
   1   1   1      108.25      103.86      1.43 o 
   2   1   1      858.15      879.29      6.24 o 
   3   1   1       17.29       21.66      0.51 o 
   4   1   1      176.86      176.43      3.31 o 
   5   1   1        5.50        6.12      1.50 o 
   6   1   1      100.79      101.85      4.62 o 
   7   1   1        2.75        1.63      1.77 o 
  -7   2   1        0.32        1.50      1.36 o 
  -6   2   1       72.25       71.93      2.54 o 
  -5   2   1        0.03        0.51      0.62 o 
  -4   2   1        0.70       -0.34      0.38 o 
  -3   2   1       66.64       75.47      1.22 o 
  -2   2   1      159.28      167.97      1.72 o 
  -1   2   1      431.90      460.33      3.31 o 
   0   2   1      740.36      693.80      8.84 o 
   1   2   1      240.89      228.05      2.69 o 
   2   2   1     1490.03     1602.07     13.46 o 
   3   2   1       83.29       83.26      2.01 o 
   4   2   1       29.51       24.36      0.72 o 
   5   2   1        2.98        1.50      1.22 o 
   6   2   1       21.49       19.31      2.58 o 
  -7   3   1        5.08        4.08      1.63 o 
  -6   3   1       18.92       17.00      2.04 o 
  -5   3   1        2.70        3.81      1.09 o 
  -4   3   1      199.09      187.12      4.35 o 
  -3   3   1      591.05      624.09      4.94 o 
  -2   3   1     2067.85     2101.69     13.40 o 
  -1   3   1      197.31      174.59      2.12 o 
   0   3   1      120.28      106.75      2.58 o 
   1   3   1      418.13      412.38      4.37 o 
   2   3   1      463.42      481.97      5.19 o 
   3   3   1        1.82        4.92      0.62 o 
   4   3   1       84.99       72.60      1.89 o 
   5   3   1       94.15      101.04      4.01 o 
   6   3   1        7.91        6.80      1.90 o 
  -7   4   1        0.95        1.22      1.22 o 
  -6   4   1      133.85      141.43      4.76 o 
  -5   4   1       28.00       30.05      2.18 o 
  -4   4   1        0.00        0.30      0.42 o 
  -3   4   1      167.40      180.49      2.35 o 
  -2   4   1      150.68      139.95      1.75 o 
  -1   4   1       58.31       57.82      1.21 o 
   0   4   1      223.69      254.97      4.90 o 
   1   4   1       17.53       22.72      0.91 o 
   2   4   1      144.13      139.15      3.88 o 
   3   4   1        0.78        0.20      0.48 o 
   4   4   1       22.07       22.42      1.70 o 
   5   4   1      248.22      263.73      4.13 o 
   6   4   1       59.22       61.47      4.08 o 
  -7   5   1        0.07        0.95      1.22 o 
  -6   5   1        0.42       -0.27      0.95 o 
  -5   5   1       64.70       71.53      3.13 o 
  -4   5   1      100.54       95.20      2.45 o 
  -3   5   1      300.71      300.15      3.16 o 
  -2   5   1      429.24      451.39      3.93 o 
  -1   5   1      248.68      248.24      3.07 o 
   0   5   1      897.19      895.05      8.34 o 
   1   5   1       21.50       22.89      1.77 o 
   2   5   1      122.31      111.24      2.72 o 
   3   5   1       57.80       80.08      3.81 o 
   4   5   1        3.15        0.07      0.58 o 
   5   5   1       10.65       13.10      1.63 o 
  -7   6   1        1.50       -0.54      1.22 o 
  -6   6   1       63.83       69.49      3.54 o 
  -5   6   1       49.90       61.06      2.99 o 
  -4   6   1      253.11      258.54      6.53 o 
  -3   6   1       63.34       66.35      2.44 o 
  -2   6   1      252.65      240.03      3.30 o 
  -1   6   1       85.90       81.26      1.61 o 
   0   6   1      418.17      379.37      4.44 o 
   1   6   1       98.67       98.22      2.16 o 
   2   6   1      130.90      131.78      2.77 o 
   3   6   1       54.00       46.89      3.06 o 
   4   6   1        1.67        1.56      1.09 o 
   5   6   1       55.06       65.23      2.72 o 
  -6   7   1        4.25        2.72      1.36 o 
  -5   7   1       23.18       27.74      2.31 o 
  -4   7   1      182.44      180.31      3.41 o 
  -3   7   1       77.78       65.02      1.49 o 
  -2   7   1       42.14       37.27      1.97 o 
  -1   7   1        4.86        6.00      0.59 o 
   0   7   1        3.77        6.22      0.70 o 
   1   7   1       73.41       63.98      2.79 o 
   2   7   1       87.49       87.12      2.32 o 
   3   7   1        3.11        5.25      0.88 o 
   4   7   1       10.45       12.12      1.34 o 
  -6   8   1        1.70        1.09      1.22 o 
  -5   8   1       43.32       46.64      2.86 o 
  -4   8   1        4.55        5.55      1.56 o 
  -3   8   1      251.21      232.37      3.04 o 
  -2   8   1       31.69       29.84      2.65 o 
  -1   8   1      412.51      395.14      3.58 o 
   0   8   1       36.12       32.97      1.63 o 
   1   8   1       88.93       90.02      2.34 o 
   2   8   1       15.67       13.20      2.38 o 
   3   8   1       17.27       17.72      1.53 o 
   4   8   1        2.37        1.28      1.29 o 
  -6   9   1        1.18        2.58      1.50 o 
  -5   9   1        7.29        5.03      1.50 o 
  -4   9   1       75.17       86.76      3.67 o 
  -3   9   1       11.10       14.93      0.97 o 
  -2   9   1      198.36      191.06      5.98 o 
  -1   9   1       20.09       11.56      1.90 o 
   0   9   1      111.12      109.06      4.62 o 
   1   9   1        1.84        0.95      1.22 o 
   2   9   1      157.67      157.41      3.66 o 
   3   9   1        3.53        2.19      1.50 o 
  -5  10   1       34.87       44.33      3.13 o 
  -4  10   1       32.95       37.80      2.72 o 
  -3  10   1        0.03       -0.39      0.72 o 
  -2  10   1      125.91      135.17      5.30 o 
  -1  10   1      146.27      150.67      5.71 o 
   0  10   1       49.22       47.19      3.54 o 
   1  10   1        0.30       -1.09      1.09 o 
   2  10   1       12.24       12.24      2.31 o 
  -4  11   1       93.74      116.95      4.62 o 
  -3  11   1       22.19       25.60      1.89 o 
  -2  11   1        0.67        0.95      1.36 o 
  -1  11   1       94.24      109.74      5.30 o 
   0  11   1        0.20        4.08      1.63 o 
   1  11   1      126.32      121.03      5.71 o 
   0 -12   2       36.11       34.54      3.54 o 
   1 -12   2       42.78       46.10      3.81 o 
   2 -12   2       21.75       19.31      2.99 o 
   3 -12   2        3.13        4.62      1.63 o 
  -1 -11   2       18.81       18.36      2.72 o 
   0 -11   2       13.20       10.88      2.31 o 
   1 -11   2        7.72        1.77      1.63 o 
   2 -11   2       21.24       23.80      2.86 o 
   3 -11   2        1.10        0.04      0.81 o 
   4 -11   2       47.79       52.63      3.40 o 
  -3 -10   2       33.18       36.99      3.40 o 
  -2 -10   2       10.52       10.06      2.04 o 
  -1 -10   2        0.55       -0.27      1.22 o 
   0 -10   2       31.70       31.82      2.99 o 
   1 -10   2        0.00        0.41      1.09 o 
   2 -10   2       57.28       53.03      3.40 o 
   3 -10   2       30.19       34.77      2.04 o 
   4 -10   2       24.70       31.55      2.72 o 
   5 -10   2        0.39        2.18      1.50 o 
  -3  -9   2        0.04       -0.27      1.22 o 
  -2  -9   2       21.01       18.90      2.31 o 
  -1  -9   2        0.78        1.09      1.22 o 
   0  -9   2        0.68        3.13      1.36 o 
   1  -9   2        2.34        2.04      1.22 o 
   2  -9   2      232.67      213.77      6.12 o 
   3  -9   2      250.14      234.86      4.41 o 
   4  -9   2       10.46        9.25      1.63 o 
   5  -9   2       89.36       93.42      4.08 o 
   6  -9   2       65.11       69.22      4.08 o 
  -4  -8   2        3.37        2.45      0.87 o 
  -3  -8   2      119.43      118.01      3.00 o 
  -2  -8   2        0.01       -0.27      0.52 o 
  -1  -8   2       94.38       83.76      1.96 o 
   0  -8   2        8.32       10.74      1.77 o 
   1  -8   2       21.83       14.14      1.90 o 
   2  -8   2       19.67       21.76      2.18 o 
   3  -8   2      147.98      146.16      3.22 o 
   4  -8   2       37.86       35.49      2.45 o 
   5  -8   2        6.33        7.62      1.63 o 
   6  -8   2       21.48       22.71      2.58 o 
  -5  -7   2       62.32       64.35      2.48 o 
  -4  -7   2       11.03       13.98      1.44 o 
  -3  -7   2        3.36        4.62      0.81 o 
  -2  -7   2       31.79       31.11      1.84 o 
  -1  -7   2      192.27      210.77      3.14 o 
   0  -7   2        8.99        8.84      1.50 o 
   1  -7   2      487.96      475.95      8.84 o 
   2  -7   2      110.21       94.51      3.40 o 
   3  -7   2       49.88       53.11      1.78 o 
   4  -7   2      354.50      358.46      7.34 o 
   5  -7   2      134.65      119.26      4.35 o 
   6  -7   2       35.43       37.94      2.99 o 
  -5  -6   2        3.22        3.35      0.85 o 
  -4  -6   2       82.94       74.29      2.34 o 
  -3  -6   2        0.60        2.13      0.62 o 
  -2  -6   2      173.57      177.92      4.76 o 
  -1  -6   2       98.35       94.58      2.86 o 
   0  -6   2       73.62       76.98      2.02 o 
   1  -6   2        0.08       -0.07      0.38 o 
   2  -6   2       16.61       15.50      1.50 o 
   3  -6   2       80.14       76.58      2.02 o 
   4  -6   2       12.55       10.47      1.50 o 
   5  -6   2       78.65       84.45      3.67 o 
   6  -6   2       13.00       16.59      2.31 o 
   7  -6   2       32.01       31.14      3.13 o 
  -6  -5   2        5.81        4.62      1.63 o 
  -5  -5   2        7.87        7.76      1.01 o 
  -4  -5   2       38.67       40.44      1.66 o 
  -3  -5   2      376.87      341.40      4.90 o 
  -2  -5   2      391.35      396.99      5.98 o 
  -1  -5   2       14.74       10.96      1.01 o 
   0  -5   2       47.62       46.90      1.56 o 
   1  -5   2       20.98       31.32      2.11 o 
   2  -5   2        0.02        1.50      0.39 o 
   3  -5   2      567.29      592.80      6.35 o 
   4  -5   2      404.05      392.34      5.09 o 
   5  -5   2       54.10       50.97      2.02 o 
   6  -5   2        1.44        2.99      1.36 o 
   7  -5   2       17.76       16.73      2.58 o 
  -6  -4   2        4.89        6.39      1.90 o 
  -5  -4   2       56.78       71.94      1.96 o 
  -4  -4   2       18.34       13.47      2.04 o 
  -3  -4   2      141.57      161.65      2.83 o 
  -2  -4   2       17.47       13.97      0.71 o 
  -1  -4   2       13.15       19.85      1.03 o 
   0  -4   2      558.11      557.84      5.85 o 
   1  -4   2      321.96      306.24      4.42 o 
   2  -4   2      937.03      950.49      6.01 o 
   3  -4   2      133.23      130.35      1.58 o 
   4  -4   2      156.04      147.47      2.84 o 
   5  -4   2       64.79       65.59      2.26 o 
   6  -4   2       37.37       39.81      3.81 o 
   7  -4   2       16.80       16.29      1.76 o 
  -6  -3   2        2.45        4.08      1.50 o 
  -5  -3   2       52.59       56.67      1.47 o 
  -4  -3   2      198.80      204.29      3.09 o 
  -3  -3   2      120.20      125.92      2.28 o 
  -2  -3   2     1372.73     1485.94     10.34 o 
  -1  -3   2      242.71      252.84      2.39 o 
   0  -3   2       69.25       68.48      1.35 o 
   1  -3   2      587.44      593.52      5.85 o 
   2  -3   2     1141.31     1137.03      6.83 o 
   3  -3   2      227.22      233.88      2.12 o 
   4  -3   2       51.45       51.55      1.73 o 
   5  -3   2      181.06      183.11      5.10 o 
   6  -3   2       23.69       23.14      1.90 o 
   7  -3   2        1.74        1.29      0.96 o 
  -7  -2   2        8.73        6.26      2.04 o 
  -6  -2   2      210.27      208.06      6.66 o 
  -5  -2   2      113.07      109.47      4.35 o 
  -4  -2   2      118.18      113.12      1.92 o 
  -3  -2   2        2.70       -0.18      0.18 o 
  -2  -2   2      279.88      316.99      2.84 o 
  -1  -2   2     2974.95     2917.72     15.83 o 
   0  -2   2       80.36       63.78      1.63 o 
   1  -2   2      278.82      287.67      2.67 o 
   2  -2   2       67.44       85.99      2.04 o 
   3  -2   2        4.76        4.24      0.42 o 
   4  -2   2       85.92       84.47      2.16 o 
   5  -2   2       40.48       37.85      1.78 o 
   6  -2   2        2.29        1.16      0.87 o 
   7  -2   2        0.13       -0.11      0.91 o 
  -6  -1   2       37.93       31.82      2.86 o 
  -5  -1   2        4.74        2.58      1.22 o 
  -4  -1   2       79.74       85.26      3.26 o 
  -3  -1   2      195.69      173.08      1.82 o 
  -2  -1   2       96.78      105.07      0.93 o 
  -1  -1   2      708.05      717.50      5.91 o 
   0  -1   2      716.95      729.02      8.70 o 
   1  -1   2     2040.82     1997.36     25.93 o 
   2  -1   2        8.59        8.45      0.55 o 
   3  -1   2       61.78       75.64      1.08 o 
   4  -1   2       39.81       45.39      1.63 o 
   5  -1   2        1.41        0.14      0.67 o 
   6  -1   2        2.48        1.43      0.87 o 
   7  -1   2       11.08       13.98      1.84 o 
  -6   0   2      463.89      451.34      9.93 o 
  -5   0   2      223.31      228.13      4.08 o 
  -4   0   2      297.82      321.17      5.64 o 
  -3   0   2      353.03      351.59      4.22 o 
  -2   0   2      434.20      427.56      2.91 o 
  -1   0   2     1019.74     1007.90      6.40 o 
   0   0   2      328.47      366.87      6.46 o 
   1   0   2      156.66      168.94      1.62 o 
   2   0   2     1008.87     1059.51      7.29 o 
   3   0   2     1044.24     1087.72      7.75 o 
   4   0   2       38.97       43.68      1.68 o 
   5   0   2        4.42        5.61      0.96 o 
   6   0   2       97.94       96.00      3.02 o 
   7   0   2        9.29        9.93      2.31 o 
  -6   1   2       17.14       17.00      2.18 o 
  -5   1   2      277.87      277.90      6.94 o 
  -4   1   2       78.96       90.78      2.15 o 
  -3   1   2       67.43       63.20      0.95 o 
  -2   1   2       49.06       49.53      1.05 o 
  -1   1   2     3664.42     3471.58     27.17 o 
   0   1   2     4368.04     4131.68     45.15 o 
   1   1   2       94.69      103.08      1.79 o 
   2   1   2     1072.22     1068.59      7.50 o 
   3   1   2      123.72      130.24      1.73 o 
   4   1   2      622.78      583.02      4.09 o 
   5   1   2       12.86        9.38      1.63 o 
   6   1   2        0.00        1.36      1.22 o 
  -7   2   2        2.51        1.22      1.36 o 
  -6   2   2        0.13        0.68      1.09 o 
  -5   2   2      461.23      457.87      8.16 o 
  -4   2   2        2.08        0.74      0.34 o 
  -3   2   2      821.87      841.13      5.28 o 
  -2   2   2      592.07      614.55      6.16 o 
  -1   2   2       37.83       41.90      0.70 o 
   0   2   2      879.06      889.35     11.15 o 
   1   2   2      362.16      395.26      4.22 o 
   2   2   2       12.06       13.05      1.84 o 
   3   2   2       91.14      100.82      1.96 o 
   4   2   2       92.84       78.52      2.45 o 
   5   2   2      449.62      427.81      9.38 o 
   6   2   2       24.90       21.89      2.72 o 
  -7   3   2        0.99        1.22      1.22 o 
  -6   3   2       28.65       32.64      2.58 o 
  -5   3   2      161.27      157.61      4.35 o 
  -4   3   2       75.10       69.90      1.87 o 
  -3   3   2      158.51      158.49      1.98 o 
  -2   3   2     4146.64     4229.24     25.82 o 
  -1   3   2      719.22      734.60      9.93 o 
   0   3   2       55.34       52.08      1.77 o 
   1   3   2      599.17      641.78      6.29 o 
   2   3   2       61.84       74.80      1.73 o 
   3   3   2      489.50      459.48      5.64 o 
   4   3   2        0.37        0.32      0.54 o 
   5   3   2       87.27       93.91      2.12 o 
   6   3   2      180.86      176.92      6.39 o 
  -7   4   2        2.47        4.76      1.63 o 
  -6   4   2        8.90        9.25      1.63 o 
  -5   4   2        0.16        1.09      0.82 o 
  -4   4   2        0.06        0.10      0.33 o 
  -3   4   2      173.14      191.75      2.30 o 
  -2   4   2      538.80      547.87      4.43 o 
  -1   4   2     1491.75     1505.78     18.90 o 
   0   4   2       92.30      107.43      2.99 o 
   1   4   2     1130.70     1142.02     10.42 o 
   2   4   2      460.77      468.27      5.48 o 
   3   4   2       28.59       32.63      2.04 o 
   4   4   2       86.69       75.31      3.94 o 
   5   4   2        2.53        1.77      0.68 o 
   6   4   2       98.32      101.85      5.03 o 
  -7   5   2       27.42       28.56      2.72 o 
  -6   5   2       24.41       21.76      2.18 o 
  -5   5   2        2.79        3.81      1.09 o 
  -4   5   2       33.39       37.84      1.17 o 
  -3   5   2        1.65        0.75      0.43 o 
  -2   5   2      634.51      658.25      6.65 o 
  -1   5   2      183.50      184.26      4.35 o 
   0   5   2        0.14        3.40      0.82 o 
   1   5   2       58.18       60.87      3.88 o 
   2   5   2       19.64       12.49      1.01 o 
   3   5   2      164.74      159.95      3.22 o 
   4   5   2        0.28        0.71      0.62 o 
   5   5   2        6.30        8.48      1.08 o 
  -7   6   2        0.33        2.72      1.36 o 
  -6   6   2        8.71        8.98      1.63 o 
  -5   6   2        3.04        4.35      1.22 o 
  -4   6   2        1.34        4.01      0.57 o 
  -3   6   2       87.23       86.48      2.08 o 
  -2   6   2        9.21       10.98      1.29 o 
  -1   6   2      222.71      221.72      3.54 o 
   0   6   2      312.71      294.57      5.98 o 
   1   6   2        0.04       -0.26      0.42 o 
   2   6   2        2.10        2.92      0.72 o 
   3   6   2      307.30      290.62      5.17 o 
   4   6   2       60.47       56.12      2.52 o 
   5   6   2       22.98       22.70      1.84 o 
  -6   7   2        3.83        3.40      1.36 o 
  -5   7   2       27.10       17.68      2.04 o 
  -4   7   2       19.31       21.37      1.09 o 
  -3   7   2      130.00      140.91      2.24 o 
  -2   7   2      160.95      151.44      2.67 o 
  -1   7   2        7.82        9.05      1.90 o 
   0   7   2      406.90      397.74      4.99 o 
   1   7   2      133.39      131.15      2.78 o 
   2   7   2       16.64       23.38      1.47 o 
   3   7   2        2.66        2.18      1.09 o 
   4   7   2       14.67       14.85      1.84 o 
  -6   8   2       10.04        9.38      1.77 o 
  -5   8   2       36.29       32.50      2.45 o 
  -4   8   2       35.29       33.90      1.32 o 
  -3   8   2       18.84       17.11      1.48 o 
  -2   8   2       86.24       90.45      2.16 o 
  -1   8   2      400.84      372.83      3.68 o 
   0   8   2       43.13       40.97      1.50 o 
   1   8   2       51.52       47.10      1.79 o 
   2   8   2        0.44       -0.26      0.58 o 
   3   8   2       20.58       20.98      1.72 o 
   4   8   2        4.40        6.67      1.15 o 
  -6   9   2        0.31        0.82      1.22 o 
  -5   9   2        0.02        0.00      1.09 o 
  -4   9   2       78.81       76.29      3.40 o 
  -3   9   2        9.37       13.09      0.95 o 
  -2   9   2      304.91      294.00      7.62 o 
  -1   9   2      171.57      163.32      5.58 o 
   0   9   2      226.67      213.64      6.53 o 
   1   9   2        7.76        6.99      1.01 o 
   2   9   2        0.61        1.10      0.82 o 
   3   9   2        0.10       -0.75      0.75 o 
  -5  10   2       12.05       15.64      2.31 o 
  -4  10   2        0.28        1.77      1.22 o 
  -3  10   2        0.03       -0.26      1.29 o 
  -2  10   2        0.30       -1.09      1.09 o 
  -1  10   2      202.38      192.01      6.53 o 
   0  10   2       60.84       69.22      4.22 o 
   1  10   2        3.57        4.08      1.63 o 
   2  10   2       35.55       37.80      3.54 o 
  -4  11   2        2.62        2.04      1.36 o 
  -3  11   2       31.83       32.47      2.12 o 
  -2  11   2       15.00       14.14      2.45 o 
  -1  11   2        1.27       -0.14      1.36 o 
   0  11   2        0.08       -1.36      1.36 o 
   1  11   2        6.38        5.85      2.04 o 
   0 -12   3        7.62        6.80      2.04 o 
   1 -12   3       10.11       14.01      2.45 o 
   2 -12   3       32.25       28.01      3.26 o 
   3 -12   3        1.67        0.27      1.36 o 
  -2 -11   3        0.32        0.68      1.50 o 
  -1 -11   3       30.54       31.68      3.13 o 
   0 -11   3       65.25       68.95      4.35 o 
   1 -11   3        4.96        5.98      1.77 o 
   2 -11   3        0.00       -1.09      1.09 o 
   3 -11   3        9.25       10.71      1.90 o 
   4 -11   3       12.23       15.09      2.45 o 
  -3 -10   3       17.18       18.36      2.72 o 
  -2 -10   3       29.05       24.34      2.86 o 
  -1 -10   3       36.13       41.34      3.40 o 
   0 -10   3      153.88      156.11      5.71 o 
   1 -10   3      137.29      141.97      5.44 o 
   2 -10   3       14.95       16.73      2.45 o 
   3 -10   3       13.05       13.15      1.44 o 
   4 -10   3        4.01        8.43      1.77 o 
   5 -10   3        0.36        1.63      1.22 o 
  -4  -9   3        7.06        5.30      1.63 o 
  -3  -9   3       10.95        8.84      1.77 o 
  -2  -9   3        2.97        1.90      1.22 o 
  -1  -9   3      168.50      165.36      5.71 o 
   0  -9   3      123.71      127.28      4.90 o 
   1  -9   3       71.07       69.90      3.54 o 
   2  -9   3        0.64       -0.82      0.95 o 
   3  -9   3       50.02       45.09      2.01 o 
   4  -9   3        2.03        1.63      1.09 o 
   5  -9   3        4.71        4.08      1.50 o 
  -4  -8   3       78.53       84.16      2.74 o 
  -3  -8   3       19.34       16.89      1.43 o 
  -2  -8   3       68.95       70.91      2.09 o 
  -1  -8   3       90.01       83.50      3.67 o 
   0  -8   3        0.13       -0.54      0.95 o 
   1  -8   3        8.03       11.42      1.77 o 
   2  -8   3      513.25      487.38      9.52 o 
   3  -8   3       19.33       19.58      1.39 o 
   4  -8   3       86.14       95.87      3.81 o 
   5  -8   3       16.19       17.54      2.31 o 
   6  -8   3        5.37        3.54      1.50 o 
  -5  -7   3        8.64        7.57      2.11 o 
  -4  -7   3       20.04       18.62      1.49 o 
  -3  -7   3        1.33        1.17      0.65 o 
  -2  -7   3      505.78      473.70      9.11 o 
  -1  -7   3        0.31       -0.68      0.68 o 
   0  -7   3       45.93       40.12      2.45 o 
   1  -7   3      128.87      136.06      2.98 o 
   2  -7   3        5.56        6.12      1.56 o 
   3  -7   3       29.42       20.91      1.30 o 
   4  -7   3       28.48       27.33      2.18 o 
   5  -7   3        0.92        1.63      1.09 o 
   6  -7   3        2.65        2.45      1.36 o 
  -5  -6   3        7.56        6.25      0.98 o 
  -4  -6   3       13.66       17.69      1.39 o 
  -3  -6   3       11.77       17.60      1.29 o 
  -2  -6   3       70.79       72.34      2.86 o 
  -1  -6   3       11.27       15.81      1.10 o 
   0  -6   3        0.00        0.15      0.48 o 
   1  -6   3       41.21       47.08      1.84 o 
   2  -6   3      472.76      473.69      4.62 o 
   3  -6   3        9.18       10.08      0.79 o 
   4  -6   3      221.76      201.67      5.17 o 
   5  -6   3       86.75       83.22      3.67 o 
   6  -6   3       11.90       14.41      2.31 o 
  -6  -5   3        0.48       -0.14      1.22 o 
  -5  -5   3        0.16       -0.66      0.95 o 
  -4  -5   3       55.23       59.91      1.99 o 
  -3  -5   3      320.12      282.39      8.91 o 
  -2  -5   3       14.30       20.41      0.83 o 
  -1  -5   3        4.28        1.71      0.46 o 
   0  -5   3        0.08        0.41      0.38 o 
   1  -5   3        4.25        3.41      0.58 o 
   2  -5   3       35.72       33.49      1.02 o 
   3  -5   3      436.35      446.23      3.61 o 
   4  -5   3      105.56       99.05      2.40 o 
   5  -5   3      140.07      131.24      3.07 o 
   6  -5   3       11.75       11.83      1.97 o 
   7  -5   3       37.28       47.73      3.54 o 
  -6  -4   3        0.80       -0.27      1.22 o 
  -5  -4   3       44.29       48.80      1.64 o 
  -4  -4   3      129.93      125.73      2.79 o 
  -3  -4   3      399.36      413.42      4.05 o 
  -2  -4   3       30.95       32.99      0.94 o 
  -1  -4   3       60.59       71.73      1.63 o 
   0  -4   3       74.07       68.34      1.54 o 
   1  -4   3      142.33      130.01      2.21 o 
   2  -4   3      115.55      109.60      1.85 o 
   3  -4   3     1235.11     1197.24      7.55 o 
   4  -4   3      157.89      153.81      2.18 o 
   5  -4   3      222.07      204.63      3.89 o 
   6  -4   3       22.73       22.02      2.31 o 
   7  -4   3        1.00        0.88      1.43 o 
  -6  -3   3       70.63       80.78      4.35 o 
  -5  -3   3      416.95      403.00      4.85 o 
  -4  -3   3        0.08       -0.36      0.36 o 
  -3  -3   3       72.84       86.54      1.47 o 
  -2  -3   3       49.12       40.78      1.45 o 
  -1  -3   3      406.51      442.97      3.52 o 
   0  -3   3      230.89      220.91      2.79 o 
   1  -3   3       14.53       11.39      0.68 o 
   2  -3   3        3.48        5.23      0.39 o 
   3  -3   3        2.06        3.05      0.33 o 
   4  -3   3       67.62       66.16      1.81 o 
   5  -3   3       32.79       30.98      1.73 o 
   6  -3   3        0.84        1.63      0.87 o 
   7  -3   3       22.55       18.23      2.11 o 
  -6  -2   3       29.50       32.77      2.99 o 
  -5  -2   3        0.10       -0.41      0.95 o 
  -4  -2   3        5.96        5.44      0.44 o 
  -3  -2   3      455.48      509.38      4.90 o 
  -2  -2   3       88.94       93.13      1.12 o 
  -1  -2   3      854.31      851.10     12.92 o 
   1  -2   3       11.72       20.04      0.78 o 
   2  -2   3     1912.97     2002.80     16.38 o 
   3  -2   3       16.41       12.60      0.59 o 
   4  -2   3      135.47      134.97      1.77 o 
   5  -2   3        0.11        0.34      0.67 o 
   6  -2   3        0.26       -0.27      0.77 o 
   7  -2   3        1.99        3.60      1.15 o 
  -5  -1   3      393.80      393.55      8.43 o 
  -4  -1   3       51.72       47.82      0.77 o 
  -3  -1   3      161.15      171.51      1.81 o 
  -2  -1   3      154.67      152.36      2.01 o 
  -1  -1   3        5.42        5.12      0.68 o 
   0  -1   3     7278.76     7048.46     82.68 o 
   1  -1   3     1224.38     1268.00      8.31 o 
   2  -1   3      263.76      255.26      2.42 o 
   3  -1   3     1044.00     1065.95      7.67 o 
   4  -1   3      745.74      730.61      7.87 o 
   5  -1   3      119.36      124.51      3.07 o 
   6  -1   3        2.96        2.92      0.96 o 
   7  -1   3        0.83        1.92      1.04 o 
  -4   0   3        0.05        0.95      0.68 o 
  -3   0   3       94.77      101.55      1.75 o 
  -2   0   3       14.72       17.09      0.63 o 
  -1   0   3      260.22      247.78      2.60 o 
   0   0   3       33.01       39.13      0.59 o 
   1   0   3     1751.24     1690.73     18.43 o 
   2   0   3     1063.32     1056.96      7.39 o 
   3   0   3      322.24      293.40      2.90 o 
   4   0   3       96.04       86.51      1.32 o 
   5   0   3      176.67      164.61      3.60 o 
   6   0   3        0.16        2.45      0.96 o 
   7   0   3        0.94       -0.14      1.36 o 
  -6   1   3       22.63       21.35      2.18 o 
  -5   1   3      358.59      364.99      7.07 o 
  -4   1   3      490.02      533.41      5.95 o 
  -3   1   3      207.42      200.34      2.89 o 
  -2   1   3      235.19      239.71      2.19 o 
  -1   1   3      202.35      209.03      2.09 o 
   0   1   3        3.27        1.09      0.54 o 
   1   1   3       21.24       26.25      0.90 o 
   2   1   3      586.28      578.94      4.65 o 
   3   1   3     1303.23     1345.11     12.64 o 
   4   1   3       22.49       19.32      0.64 o 
   5   1   3      317.26      291.42      7.34 o 
   6   1   3       51.00       51.95      3.67 o 
  -7   2   3        5.83        4.76      1.63 o 
  -6   2   3       15.53       18.63      2.18 o 
  -5   2   3        7.41        5.85      1.22 o 
  -4   2   3       95.64      100.31      1.50 o 
  -3   2   3      145.40      153.46      1.87 o 
  -2   2   3      785.38      832.16      6.46 o 
  -1   2   3      450.42      447.04      5.85 o 
   0   2   3       30.57       28.56      1.36 o 
   1   2   3      358.50      375.60      5.24 o 
   2   2   3      286.39      304.21      3.79 o 
   3   2   3      196.97      205.13      3.13 o 
   4   2   3      613.97      628.82      6.80 o 
   5   2   3       60.59       60.63      1.48 o 
   6   2   3      162.84      167.54      6.26 o 
  -7   3   3        6.06        7.07      1.77 o 
  -6   3   3       37.43       34.68      2.58 o 
  -5   3   3       46.34       45.01      2.45 o 
  -4   3   3      303.70      297.23      3.13 o 
  -3   3   3       66.03       64.25      1.22 o 
  -2   3   3       63.21       57.52      1.06 o 
  -1   3   3     1305.87     1353.20     16.86 o 
   0   3   3       15.80       12.92      1.09 o 
   1   3   3      472.30      520.68      5.52 o 
   2   3   3       50.58       58.26      2.04 o 
   3   3   3       84.14       82.00      2.58 o 
   4   3   3      105.21       96.34      2.45 o 
   5   3   3        3.41        1.75      1.02 o 
   6   3   3       19.58       22.98      2.99 o 
  -7   4   3       31.79       36.99      2.99 o 
  -6   4   3       24.69       27.06      2.31 o 
  -5   4   3       40.58       38.21      2.31 o 
  -4   4   3        5.54        4.89      0.52 o 
  -3   4   3      319.97      328.79      3.60 o 
  -2   4   3       41.09       51.98      1.31 o 
  -1   4   3        7.86       19.31      1.36 o 
   0   4   3        8.46        8.30      1.09 o 
   1   4   3        7.85        6.35      1.02 o 
   2   4   3      488.85      536.95      8.77 o 
   3   4   3       65.28       62.35      1.97 o 
   4   4   3        7.36        6.83      1.02 o 
   5   4   3        0.45        0.47      0.88 o 
   6   4   3        0.79        0.27      1.36 o 
  -7   5   3       12.49       15.23      2.31 o 
  -6   5   3        6.34        5.71      1.36 o 
  -5   5   3        0.47        0.95      0.82 o 
  -4   5   3        0.03       -0.29      0.41 o 
  -3   5   3        0.11        0.83      0.33 o 
  -2   5   3       64.23       67.99      1.31 o 
  -1   5   3       58.68       66.77      2.72 o 
   0   5   3        1.17        1.77      0.68 o 
   1   5   3      113.22       97.61      2.19 o 
   2   5   3        3.26        3.14      0.62 o 
   3   5   3      217.98      198.65      3.70 o 
   4   5   3       48.66       37.32      1.76 o 
   5   5   3       26.64       30.88      2.18 o 
  -7   6   3       47.88       47.05      3.26 o 
  -6   6   3       10.81       12.24      2.04 o 
  -5   6   3        7.60        4.78      1.22 o 
  -4   6   3       11.87       11.72      0.83 o 
  -3   6   3       27.84       26.70      1.27 o 
  -2   6   3       24.08       25.27      1.11 o 
  -1   6   3      166.13      167.40      4.62 o 
   0   6   3       41.59       42.93      1.43 o 
   1   6   3       55.37       58.89      1.83 o 
   2   6   3       81.63       73.86      2.21 o 
   3   6   3       43.63       49.32      2.02 o 
   4   6   3        3.89        4.11      0.95 o 
   5   6   3        0.75        1.26      0.81 o 
  -6   7   3       22.06       26.38      2.45 o 
  -5   7   3       60.12       55.89      2.86 o 
  -4   7   3      188.70      185.48      2.82 o 
  -3   7   3        6.93        6.28      0.78 o 
  -2   7   3      135.50      137.57      2.64 o 
  -1   7   3        5.83        2.72      1.09 o 
   0   7   3      493.37      452.24      5.65 o 
   1   7   3       44.31       38.28      1.63 o 
   2   7   3       66.46       64.15      2.19 o 
   3   7   3        0.13        1.12      0.68 o 
   4   7   3       17.29       18.06      1.63 o 
  -6   8   3        2.51        2.99      1.36 o 
  -5   8   3        9.32        6.94      1.36 o 
  -4   8   3       15.63       11.27      0.95 o 
  -3   8   3      181.63      182.56      2.73 o 
  -2   8   3        0.61        1.84      0.59 o 
  -1   8   3      379.24      345.53      5.64 o 
   0   8   3      198.23      188.83      3.42 o 
   1   8   3      189.29      181.78      3.56 o 
   2   8   3        3.96        1.56      0.75 o 
   3   8   3        1.80        2.04      0.85 o 
  -5   9   3        4.42        8.16      1.50 o 
  -4   9   3       43.15       45.97      2.58 o 
  -3   9   3       49.32       52.71      1.56 o 
  -2   9   3        8.80        7.75      0.93 o 
  -1   9   3        6.51        5.17      1.50 o 
   0   9   3      279.91      267.21      7.62 o 
   1   9   3      187.51      189.35      6.46 o 
   2   9   3       40.76       43.47      2.65 o 
   3   9   3       38.40       39.22      2.25 o 
  -5  10   3        9.75        8.84      1.77 o 
  -4  10   3        1.31        1.09      1.09 o 
  -3  10   3        9.90        7.79      1.18 o 
  -2  10   3       29.83       32.64      3.13 o 
  -1  10   3        7.89        6.94      1.90 o 
   0  10   3        0.20        1.63      1.50 o 
   1  10   3        6.97        7.75      2.04 o 
   2  10   3       68.11       70.31      4.62 o 
  -4  11   3        2.34        1.09      1.22 o 
  -3  11   3       31.16       38.49      2.25 o 
  -2  11   3        1.16        0.54      1.36 o 
  -1  11   3       11.87       13.60      2.45 o 
   0  11   3       30.48       27.61      3.26 o 
   0 -12   4       10.96       11.83      2.45 o 
   1 -12   4        0.03        2.18      1.77 o 
   2 -12   4        7.11        5.17      1.90 o 
  -2 -11   4       75.90       77.24      4.62 o 
  -1 -11   4       22.78       26.65      2.99 o 
   0 -11   4       72.18       73.43      4.35 o 
   1 -11   4       72.60       73.43      4.22 o 
   2 -11   4       32.61       37.67      3.40 o 
   3 -11   4       56.97       57.83      2.79 o 
   4 -11   4       11.14       15.91      2.45 o 
  -3 -10   4        3.75        3.67      1.63 o 
  -2 -10   4       14.25       12.92      2.31 o 
  -1 -10   4       51.72       53.71      3.54 o 
   0 -10   4       37.05       37.53      3.13 o 
   1 -10   4       39.97       36.31      3.13 o 
   2 -10   4       22.30       24.34      2.58 o 
   3 -10   4        6.99        5.18      1.06 o 
   4 -10   4       45.92       48.96      3.26 o 
   5 -10   4       12.03       14.01      2.31 o 
  -4  -9   4        0.04        0.54      1.22 o 
  -3  -9   4      184.19      203.71      6.53 o 
  -2  -9   4       60.57       62.69      3.67 o 
  -1  -9   4      729.72      684.42     12.78 o 
   0  -9   4      137.09      129.60      4.90 o 
   1  -9   4        1.68        2.72      1.22 o 
   2  -9   4       37.70       36.58      2.72 o 
   3  -9   4       36.03       36.09      2.58 o 
   4  -9   4        0.03        0.54      0.95 o 
   5  -9   4       48.94       49.50      3.26 o 
  -4  -8   4        1.08        3.67      1.50 o 
  -3  -8   4       14.24       16.45      2.18 o 
  -2  -8   4       57.94       56.57      3.26 o 
  -1  -8   4      275.04      263.97      4.83 o 
   0  -8   4       24.46       23.86      1.49 o 
   1  -8   4       44.44       48.62      2.38 o 
   2  -8   4       68.23       66.53      3.67 o 
   3  -8   4       57.16       61.00      1.78 o 
   4  -8   4        0.94        1.22      0.95 o 
   5  -8   4       62.00       55.21      3.26 o 
   6  -8   4       14.26       18.22      2.58 o 
  -5  -7   4       23.18       19.45      2.18 o 
  -4  -7   4        0.60        1.90      1.09 o 
  -3  -7   4       68.32       77.92      3.54 o 
  -2  -7   4      250.02      244.75      4.28 o 
  -1  -7   4       43.84       39.77      1.78 o 
   0  -7   4       46.44       49.97      1.92 o 
   1  -7   4       57.07       58.22      6.19 o 
   2  -7   4      351.16      343.76      5.44 o 
   3  -7   4       37.16       33.56      2.11 o 
   4  -7   4        5.41        5.58      1.36 o 
   5  -7   4        2.10        6.26      1.50 o 
   6  -7   4       12.28        9.52      1.90 o 
  -5  -6   4        6.31        5.71      1.22 o 
  -4  -6   4       76.38       71.02      2.26 o 
  -3  -6   4       31.29       31.46      1.49 o 
  -2  -6   4      138.08      129.18      7.21 o 
  -1  -6   4        6.63        6.25      0.81 o 
   0  -6   4        0.39        0.20      0.38 o 
   1  -6   4       10.92        8.43      1.50 o 
   2  -6   4       15.83       14.05      0.81 o 
   3  -6   4      268.19      243.24      2.53 o 
   4  -6   4      615.65      592.50      7.50 o 
   5  -6   4        3.24        2.10      1.16 o 
   6  -6   4       40.41       45.13      2.26 o 
  -5  -5   4        0.08        1.36      0.82 o 
  -4  -5   4       96.08       92.24      2.44 o 
  -3  -5   4       34.04       35.70      1.20 o 
  -2  -5   4      186.34      179.45      3.08 o 
  -1  -5   4       96.98       89.38      4.90 o 
   0  -5   4      572.36      579.78      6.44 o 
   1  -5   4      485.10      466.24      8.64 o 
   2  -5   4       92.26      101.11      1.47 o 
   3  -5   4       13.27       13.35      0.65 o 
   4  -5   4      134.10      132.81      2.16 o 
   5  -5   4      119.53      119.56      5.24 o 
   6  -5   4       43.66       38.81      3.33 o 
   7  -5   4       10.28       13.28      1.58 o 
  -5  -4   4      117.55      103.21      2.86 o 
  -4  -4   4      774.83      768.28      8.23 o 
  -3  -4   4       44.18       44.29      1.19 o 
  -2  -4   4       29.46       27.22      1.10 o 
  -1  -4   4      308.66      321.56      4.09 o 
   0  -4   4      151.49      156.88      3.94 o 
   1  -4   4      190.55      190.49      2.08 o 
   2  -4   4      123.96      138.16      1.56 o 
   3  -4   4        8.52        9.64      0.57 o 
   4  -4   4        4.93        1.62      0.46 o 
   5  -4   4       12.64       13.20      1.25 o 
   6  -4   4        0.32       -0.02      0.81 o 
   7  -4   4       30.00       35.61      2.31 o 
  -5  -3   4       20.38       18.63      1.22 o 
  -4  -3   4        1.12        0.33      0.45 o 
  -3  -3   4      515.42      546.18      5.67 o 
  -2  -3   4      894.17      966.24      7.05 o 
  -1  -3   4      132.37      145.04      1.96 o 
   0  -3   4      558.86      552.11      7.89 o 
   1  -3   4      175.48      193.76      2.38 o 
   2  -3   4      757.59      766.21      5.78 o 
   3  -3   4       93.12      105.83      1.85 o 
   4  -3   4       26.00       31.07      0.99 o 
   5  -3   4      117.84      120.11      3.03 o 
   6  -3   4       10.13       12.57      2.52 o 
   7  -3   4        5.15        4.76      1.25 o 
  -5  -2   4       83.84       75.20      1.63 o 
  -4  -2   4      263.17      271.78      3.17 o 
  -3  -2   4      137.58      133.52      1.72 o 
  -2  -2   4      110.03      111.10      1.73 o 
  -1  -2   4      242.84      236.93      2.67 o 
   1  -2   4      120.72      139.93      1.56 o 
   2  -2   4     1029.46     1045.08      7.40 o 
   3  -2   4      169.44      178.63      3.13 o 
   4  -2   4       10.89       12.75      0.70 o 
   5  -2   4       56.32       47.66      2.01 o 
   6  -2   4       19.79       23.47      1.82 o 
   7  -2   4        0.20       -0.81      0.91 o 
  -4  -1   4      136.08      137.10      2.04 o 
  -3  -1   4       77.30       88.48      1.60 o 
  -2  -1   4     1498.29     1510.25     22.98 o 
  -1  -1   4      270.76      265.46      3.54 o 
   1  -1   4      132.89      123.13      1.72 o 
   2  -1   4       84.69      104.84      1.49 o 
   3  -1   4       89.24       96.72      1.64 o 
   4  -1   4        9.84        9.23      0.63 o 
   5  -1   4        0.58        0.61      0.67 o 
   6  -1   4        0.85        2.23      0.95 o 
   7  -1   4        0.11       -0.85      0.85 o 
  -4   0   4      303.08      311.79      3.74 o 
  -3   0   4       11.91       17.55      0.51 o 
  -2   0   4        5.81        4.10      0.42 o 
  -1   0   4       64.74       58.20      1.63 o 
   0   0   4      539.61      532.02      4.51 o 
   1   0   4     3049.92     2994.44     22.66 o 
   2   0   4      238.24      223.10      2.37 o 
   3   0   4      216.28      226.21      2.58 o 
   4   0   4       81.20       89.84      2.78 o 
   5   0   4       34.06       33.71      2.38 o 
   6   0   4       46.15       45.02      2.30 o 
  -6   1   4       15.23       14.28      2.04 o 
  -5   1   4      131.32      137.62      4.08 o 
  -4   1   4      177.37      190.59      2.21 o 
  -3   1   4       34.35       41.68      0.92 o 
  -2   1   4        2.99        3.72      0.46 o 
  -1   1   4      196.91      220.92      3.88 o 
   0   1   4       13.26        8.84      0.82 o 
   1   1   4      460.25      501.26      4.72 o 
   2   1   4      191.30      186.43      2.79 o 
   3   1   4      105.65      105.14      1.72 o 
   4   1   4      168.87      178.90      2.47 o 
   5   1   4        1.99        1.87      0.95 o 
   6   1   4       39.27       33.72      3.13 o 
  -7   2   4       26.37       24.21      2.72 o 
  -6   2   4      127.36      130.41      4.49 o 
  -5   2   4       76.39       78.46      2.99 o 
  -4   2   4       20.96       16.53      0.59 o 
  -3   2   4      676.46      660.02      5.19 o 
  -2   2   4       14.67       19.41      0.62 o 
  -1   2   4       64.54       67.67      1.43 o 
   0   2   4      701.36      699.24      9.66 o 
   1   2   4      260.78      282.85      5.17 o 
   2   2   4      537.37      539.35      6.94 o 
   3   2   4      265.69      277.41      3.91 o 
   4   2   4       37.02       34.24      1.43 o 
   5   2   4        0.86        0.73      0.49 o 
   6   2   4        0.21        1.63      1.36 o 
  -7   3   4       46.46       48.00      3.26 o 
  -6   3   4      112.94      122.39      4.22 o 
  -5   3   4        1.45        0.92      1.29 o 
  -4   3   4       15.94       16.18      1.41 o 
  -3   3   4       21.22       24.53      1.01 o 
  -2   3   4      264.53      306.06      2.84 o 
  -1   3   4      666.96      718.15     10.33 o 
   0   3   4       33.28       40.39      1.90 o 
   1   3   4       64.87       76.73      3.47 o 
   2   3   4       68.36       66.52      1.78 o 
   3   3   4      351.90      363.97      4.93 o 
   4   3   4       49.06       48.14      2.18 o 
   5   3   4        0.03       -0.79      1.02 o 
   6   3   4       14.54       12.92      2.45 o 
  -7   4   4       40.75       45.83      3.26 o 
  -6   4   4       35.33       41.61      2.58 o 
  -5   4   4      216.59      211.74      5.03 o 
  -4   4   4        5.63        5.17      0.58 o 
  -3   4   4      156.04      149.30      2.05 o 
  -2   4   4      315.84      300.54      2.93 o 
  -1   4   4      155.52      170.26      4.22 o 
   0   4   4      341.29      365.80      6.80 o 
   1   4   4       14.75       13.27      2.38 o 
   2   4   4      516.60      494.42      6.01 o 
   3   4   4       13.38       13.92      1.20 o 
   4   4   4       56.73       44.28      1.86 o 
   5   4   4       21.37       20.25      2.52 o 
  -7   5   4        1.75        4.62      1.50 o 
  -6   5   4        4.14        2.72      1.22 o 
  -5   5   4       29.35       23.17      2.58 o 
  -4   5   4       31.71       32.03      1.12 o 
  -3   5   4       51.37       47.39      1.22 o 
  -2   5   4        4.10        6.03      0.54 o 
  -1   5   4       50.79       49.36      2.45 o 
   0   5   4        1.09        2.72      0.82 o 
   1   5   4      155.96      162.63      3.00 o 
   2   5   4      171.20      148.37      3.07 o 
   3   5   4      283.72      262.08      8.16 o 
   4   5   4       95.69       95.81      2.77 o 
   5   5   4       38.86       46.67      2.79 o 
  -7   6   4        3.87        4.90      1.50 o 
  -6   6   4        2.53        3.26      1.22 o 
  -5   6   4        5.07        2.50      0.72 o 
  -4   6   4       40.09       31.93      1.15 o 
  -3   6   4      241.72      243.08      3.00 o 
  -2   6   4      302.16      284.80      4.83 o 
  -1   6   4      131.37      129.60      4.22 o 
   0   6   4       65.03       56.43      2.86 o 
   1   6   4       12.12        9.67      0.98 o 
   2   6   4       15.74       14.29      1.29 o 
   3   6   4       42.13       44.79      2.99 o 
   4   6   4        0.57        0.61      0.77 o 
  -6   7   4        0.39       -0.54      0.95 o 
  -5   7   4        0.63        0.54      0.67 o 
  -4   7   4       17.63       10.24      0.87 o 
  -3   7   4       14.15       12.24      0.86 o 
  -2   7   4      167.66      171.89      3.16 o 
  -1   7   4      143.02      149.59      4.90 o 
   0   7   4      328.63      316.53      4.70 o 
   1   7   4       64.80       76.65      2.28 o 
   2   7   4        8.09        7.73      1.06 o 
   3   7   4        0.46        0.00      0.68 o 
   4   7   4       29.61       31.29      2.52 o 
  -6   8   4       21.96       25.43      2.58 o 
  -5   8   4       31.00       26.31      1.58 o 
  -4   8   4        0.04        0.63      0.50 o 
  -3   8   4        2.32        0.36      0.47 o 
  -2   8   4       13.28       16.33      4.49 o 
  -1   8   4        2.51        1.63      1.22 o 
   0   8   4       10.52        6.59      0.98 o 
   1   8   4      483.61      470.32      7.41 o 
   2   8   4       93.82       98.64      4.56 o 
   3   8   4        2.06        2.15      0.88 o 
  -5   9   4       27.03       27.79      1.68 o 
  -4   9   4        0.05        0.27      0.58 o 
  -3   9   4       17.01       13.09      1.27 o 
  -2   9   4       14.67       16.79      1.77 o 
  -1   9   4        0.01       -0.07      0.54 o 
   0   9   4       60.81       62.26      2.16 o 
   1   9   4       31.23       32.34      3.60 o 
   2   9   4       44.82       46.81      2.22 o 
  -5  10   4        4.37        2.31      1.36 o 
  -4  10   4       55.01       62.42      3.13 o 
  -3  10   4       41.72       46.34      2.16 o 
  -2  10   4       24.59       34.95      3.26 o 
  -1  10   4        3.24        5.03      1.77 o 
   0  10   4       17.00       19.58      2.99 o 
   1  10   4       82.76       84.86      4.90 o 
  -3  11   4      112.69      141.30      3.76 o 
  -2  11   4        2.56        2.72      1.77 o 
  -1  11   4        5.39        6.26      2.04 o 
   0  11   4        5.52        6.53      2.18 o 
   0 -12   5        0.44        0.00      1.63 o 
   1 -12   5       42.88       51.27      3.94 o 
   2 -12   5       17.56       14.55      2.58 o 
  -2 -11   5        0.53        2.86      1.63 o 
  -1 -11   5        0.46       -0.41      1.22 o 
   0 -11   5        3.90        3.94      1.63 o 
   1 -11   5        6.26        5.17      1.77 o 
   2 -11   5        5.89        5.58      1.77 o 
   3 -11   5       14.99       21.50      1.86 o 
   4 -11   5        7.78       10.47      2.04 o 
  -3 -10   5       96.59      105.25      5.17 o 
  -2 -10   5       16.80       20.53      2.86 o 
  -1 -10   5        2.04        1.50      1.36 o 
   0 -10   5      212.92      206.29      6.66 o 
   1 -10   5       74.49       78.46      4.22 o 
   2 -10   5        5.38        5.58      1.50 o 
   3 -10   5        0.56        0.79      0.72 o 
   4 -10   5        6.79        8.30      1.77 o 
   5 -10   5        9.28        8.98      2.04 o 
  -4  -9   5        2.95        1.90      1.36 o 
  -3  -9   5        2.44        3.81      1.63 o 
  -2  -9   5       15.33       15.37      2.31 o 
  -1  -9   5        3.70        2.64      1.09 o 
   0  -9   5       28.03       27.34      1.83 o 
   1  -9   5       31.87       33.91      4.56 o 
   2  -9   5       21.14       20.58      1.63 o 
   3  -9   5       21.68       25.67      1.55 o 
   4  -9   5        1.31        0.41      1.09 o 
   5  -9   5        2.61        5.58      1.63 o 
  -4  -8   5      139.65      148.09      5.30 o 
  -3  -8   5       29.41       27.06      2.58 o 
  -2  -8   5      260.19      270.92      4.86 o 
  -1  -8   5      191.69      178.99      3.84 o 
   0  -8   5        7.42        8.85      2.04 o 
   1  -8   5       52.77       47.38      2.11 o 
   2  -8   5       30.84       34.85      1.83 o 
   3  -8   5       12.06       10.82      1.01 o 
   4  -8   5        0.89        1.90      1.09 o 
   5  -8   5      164.89      179.23      5.85 o 
   6  -8   5        4.90        3.13      1.50 o 
  -5  -7   5       14.62       12.78      2.04 o 
  -4  -7   5        0.48        0.95      1.09 o 
  -3  -7   5        3.22        4.08      1.22 o 
  -2  -7   5        5.51        4.16      0.81 o 
  -1  -7   5        2.45        0.31      0.62 o 
   0  -7   5        9.47        7.33      0.91 o 
   1  -7   5       50.53       48.35      2.52 o 
   2  -7   5      207.19      203.93      2.98 o 
   3  -7   5        8.86        8.91      0.98 o 
   4  -7   5       26.00       26.16      1.58 o 
   5  -7   5       47.03       42.49      1.92 o 
   6  -7   5       42.97       51.67      3.54 o 
  -5  -6   5        0.24       -0.41      0.82 o 
  -4  -6   5       57.56       56.98      2.86 o 
  -3  -6   5      681.63      667.81      7.84 o 
  -2  -6   5      272.32      252.06      4.09 o 
  -1  -6   5      471.31      465.28      5.96 o 
   0  -6   5        0.51        1.10      0.61 o 
   1  -6   5      297.00      311.14      4.52 o 
   2  -6   5       24.55       30.23      0.78 o 
   3  -6   5       38.62       41.04      1.47 o 
   4  -6   5       69.32       68.40      1.67 o 
   5  -6   5       17.68       21.69      1.58 o 
   6  -6   5        0.40        0.02      0.81 o 
  -5  -5   5       17.81       13.60      1.63 o 
  -4  -5   5       13.20        6.53      1.09 o 
  -3  -5   5      296.71      295.25      4.28 o 
  -2  -5   5        4.10        5.79      0.77 o 
  -1  -5   5       61.53       70.21      1.87 o 
   0  -5   5      759.00      769.39      8.12 o 
   1  -5   5      208.58      223.45      2.28 o 
   2  -5   5       46.24       48.15      0.95 o 
   3  -5   5       86.00       79.67      1.75 o 
   4  -5   5       53.10       46.32      1.38 o 
   5  -5   5      121.22      117.80      2.18 o 
   6  -5   5        2.50        3.80      1.56 o 
  -5  -4   5       10.15        8.84      1.22 o 
  -4  -4   5      358.39      348.81      6.39 o 
  -3  -4   5      146.71      140.79      2.55 o 
  -2  -4   5      330.39      329.25      4.28 o 
  -1  -4   5      945.21      995.44      7.24 o 
   0  -4   5      597.20      650.42      9.66 o 
   1  -4   5       91.10       71.81      2.79 o 
   2  -4   5       23.47       24.77      0.80 o 
   3  -4   5      418.15      407.62      4.38 o 
   4  -4   5       64.14       68.57      1.54 o 
   5  -4   5       12.27       10.04      0.79 o 
   6  -4   5       15.26       14.56      1.58 o 
  -5  -3   5      178.42      166.99      3.54 o 
  -4  -3   5       10.17        9.38      1.09 o 
  -3  -3   5      644.81      673.68     13.12 o 
  -2  -3   5      212.68      218.40      2.87 o 
  -1  -3   5       56.65       55.46      1.21 o 
   0  -3   5        8.26       13.19      1.09 o 
   1  -3   5        1.10        5.77      0.52 o 
   2  -3   5      228.90      255.59      4.44 o 
   3  -3   5       49.10       50.19      1.20 o 
   4  -3   5        0.36        0.72      0.40 o 
   5  -3   5        0.95        0.84      0.36 o 
   6  -3   5        4.92        2.59      1.01 o 
  -5  -2   5       28.79       30.46      1.36 o 
  -4  -2   5      106.12      114.77      2.72 o 
  -3  -2   5        1.55        1.58      0.88 o 
  -2  -2   5       84.69       93.32      1.68 o 
  -1  -2   5      716.45      759.07      6.79 o 
   0  -2   5       42.70       45.69      1.63 o 
   1  -2   5      808.66      817.55      7.22 o 
   2  -2   5        1.43        1.41      1.39 o 
   3  -2   5       49.28       56.72      1.24 o 
   4  -2   5       31.90       38.13      1.55 o 
   5  -2   5       28.05       23.19      0.82 o 
   6  -2   5        1.78        3.06      1.01 o 
  -5  -1   5      147.07      141.70      2.45 o 
  -4  -1   5       40.30       47.32      2.31 o 
  -3  -1   5        5.59        9.97      0.65 o 
  -2  -1   5     1364.91     1437.23     11.96 o 
  -1  -1   5        1.04        1.36      0.41 o 
   0  -1   5      170.40      185.35      3.54 o 
   1  -1   5      467.69      499.42      4.78 o 
   2  -1   5      883.70      910.79     12.36 o 
   3  -1   5       15.30       17.62      0.74 o 
   4  -1   5      153.38      149.45      3.53 o 
   5  -1   5        8.34        9.70      1.77 o 
   6  -1   5       24.45       24.64      1.92 o 
  -5   0   5      340.62      327.32      4.22 o 
  -4   0   5      101.08      113.28      3.54 o 
  -3   0   5       20.49       20.05      0.85 o 
  -2   0   5      646.97      733.28      6.83 o 
  -1   0   5     2031.37     2115.54     24.61 o 
   0   0   5      254.83      243.53      2.47 o 
   1   0   5       15.30       12.41      1.22 o 
   2   0   5        7.38        6.70      0.57 o 
   3   0   5        0.59        1.31      0.38 o 
   4   0   5      417.50      387.74      4.00 o 
   5   0   5       49.29       47.30      1.14 o 
   6   0   5       39.20       41.07      2.30 o 
  -5   1   5        2.74        2.18      0.72 o 
  -4   1   5        6.31        8.42      0.69 o 
  -3   1   5        0.81        0.46      0.49 o 
  -2   1   5        9.88       11.85      0.48 o 
  -1   1   5      625.80      600.25      8.57 o 
   0   1   5      353.00      337.38      5.71 o 
   1   1   5       97.56       74.09      1.40 o 
   2   1   5       38.16       40.62      1.01 o 
   3   1   5       19.90       20.63      1.58 o 
   4   1   5        5.16        6.98      0.70 o 
   5   1   5       25.96       26.26      2.79 o 
   6   1   5       12.05       17.68      2.72 o 
  -6   2   5        0.04       -0.82      0.95 o 
  -5   2   5       58.72       55.82      2.38 o 
  -4   2   5       55.18       44.52      1.13 o 
  -3   2   5       92.88       95.30      1.50 o 
  -2   2   5      401.14      383.79      3.28 o 
  -1   2   5      594.68      663.26      7.89 o 
   0   2   5     1388.22     1509.86     18.90 o 
   1   2   5      100.43      120.08      3.26 o 
   2   2   5       76.29       68.93      1.78 o 
   3   2   5      234.57      232.49      5.51 o 
   4   2   5       22.22       21.49      1.21 o 
   5   2   5        9.69        9.47      1.01 o 
   6   2   5       12.29       11.42      2.31 o 
  -7   3   5       11.28        8.98      1.77 o 
  -6   3   5       20.65       25.29      2.31 o 
  -5   3   5        0.58        2.11      0.72 o 
  -4   3   5      110.56      107.30      1.82 o 
  -3   3   5       51.40       53.98      1.16 o 
  -2   3   5       71.26       55.32      1.07 o 
  -1   3   5      122.63      104.57      3.13 o 
   0   3   5     1078.92     1099.59     14.96 o 
   1   3   5      155.95      171.89      4.22 o 
   2   3   5      221.55      209.67      6.12 o 
   3   3   5      136.87      129.93      2.83 o 
   4   3   5        1.99        3.20      0.75 o 
   5   3   5        8.55        4.97      0.88 o 
   6   3   5       70.91       63.78      4.35 o 
  -7   4   5        8.54       11.56      1.90 o 
  -6   4   5        0.01       -0.14      0.95 o 
  -5   4   5       17.72       20.40      1.97 o 
  -4   4   5       87.02       85.01      1.67 o 
  -3   4   5       33.11       35.72      1.00 o 
  -2   4   5        5.46        7.64      0.51 o 
  -1   4   5      169.73      180.86      4.49 o 
   0   4   5      152.58      146.19      4.08 o 
   1   4   5      236.03      223.24      3.55 o 
   2   4   5       13.26       11.84      1.06 o 
   3   4   5      894.93      824.20     10.54 o 
   4   4   5       41.98       40.86      3.67 o 
   5   4   5       68.23       67.17      2.31 o 
  -7   5   5        3.33        5.30      1.63 o 
  -6   5   5       12.03       13.60      1.90 o 
  -5   5   5       27.28       25.82      1.47 o 
  -4   5   5        3.13        0.66      0.41 o 
  -3   5   5      134.46      133.90      2.04 o 
  -2   5   5      372.90      337.51      3.41 o 
  -1   5   5        0.81        1.63      0.82 o 
   0   5   5       75.72       77.92      3.13 o 
   1   5   5      121.25      116.09      2.63 o 
   2   5   5       48.97       42.83      1.78 o 
   3   5   5       43.97       49.48      2.02 o 
   4   5   5      105.60      108.42      3.02 o 
   5   5   5        3.21        2.43      0.95 o 
  -7   6   5        6.18        7.21      1.63 o 
  -6   6   5       48.06       50.58      2.11 o 
  -5   6   5        0.54        0.27      0.58 o 
  -4   6   5        0.19        0.69      0.46 o 
  -3   6   5       74.15       53.90      1.90 o 
  -2   6   5       25.81       24.80      0.94 o 
  -1   6   5       11.72       15.64      1.77 o 
   0   6   5      104.09       99.00      3.94 o 
   1   6   5       58.30       60.81      1.99 o 
   2   6   5      214.39      200.60      3.89 o 
   3   6   5        8.58        6.11      1.01 o 
   4   6   5        6.99        5.76      1.10 o 
  -6   7   5       10.38       10.33      1.77 o 
  -5   7   5       14.32       15.69      1.30 o 
  -4   7   5       60.21       61.98      1.63 o 
  -3   7   5      104.20       97.44      1.92 o 
  -2   7   5      140.84      133.05      2.88 o 
  -1   7   5        0.83       -0.41      0.95 o 
   0   7   5       76.28       68.62      2.18 o 
   1   7   5       17.15       16.42      1.56 o 
   2   7   5      134.63      132.63      3.29 o 
   3   7   5        8.39        6.03      1.10 o 
   4   7   5       63.72       59.38      2.60 o 
  -6   8   5        1.48        2.18      1.22 o 
  -5   8   5        8.65       11.62      1.25 o 
  -4   8   5       16.98       18.48      1.11 o 
  -3   8   5        8.76        6.25      0.68 o 
  -2   8   5      311.60      297.05      4.67 o 
  -1   8   5        4.54        4.76      1.50 o 
   0   8   5       21.67       23.03      2.11 o 
   1   8   5       14.01       11.68      1.31 o 
   2   8   5       43.03       48.43      2.19 o 
   3   8   5       36.01       43.26      2.28 o 
  -5   9   5       45.37       47.64      2.07 o 
  -4   9   5        2.43        1.73      0.72 o 
  -3   9   5        1.86        2.29      0.60 o 
  -2   9   5        3.23        6.70      0.93 o 
  -1   9   5        2.96        2.04      1.50 o 
   0   9   5       21.60       19.39      2.11 o 
   1   9   5        4.07        5.08      1.01 o 
   2   9   5       11.85       13.81      1.77 o 
  -4  10   5       10.43        6.53      1.50 o 
  -3  10   5       18.07       18.29      1.70 o 
  -2  10   5       23.22       26.65      2.99 o 
  -1  10   5        1.86        2.18      1.63 o 
   0  10   5        5.85        5.71      1.90 o 
   1  10   5       93.63      111.10      5.58 o 
  -3  11   5       70.15       69.49      3.40 o 
  -2  11   5       31.52       42.29      3.67 o 
  -1  11   5        6.42        7.62      2.18 o 
   0 -12   6        8.51        5.71      2.04 o 
   1 -12   6       37.42       38.89      3.81 o 
   2 -12   6       50.70       54.53      4.22 o 
  -2 -11   6       73.94       76.70      4.76 o 
  -1 -11   6        9.55        9.25      2.04 o 
   0 -11   6        2.65        5.71      1.77 o 
   1 -11   6       43.44       45.56      3.67 o 
   2 -11   6        7.87        4.08      1.63 o 
   3 -11   6       22.02       29.05      3.47 o 
   4 -11   6       52.40       62.01      3.94 o 
  -3 -10   6        0.31       -0.14      1.50 o 
  -2 -10   6       33.66       38.76      3.40 o 
  -1 -10   6       28.29       34.13      3.13 o 
   0 -10   6       10.31        8.51      1.84 o 
   1 -10   6       20.79       20.13      1.78 o 
   2 -10   6        4.47        3.24      1.50 o 
   3 -10   6       33.74       34.89      3.94 o 
   4 -10   6        2.52        3.26      1.36 o 
  -4  -9   6        0.02        0.82      1.36 o 
  -3  -9   6       17.10       17.54      2.45 o 
  -2  -9   6        3.85        3.44      1.01 o 
  -1  -9   6       34.31       33.99      2.99 o 
   0  -9   6      238.35      253.72      5.00 o 
   1  -9   6        5.58        5.14      1.01 o 
   2  -9   6       38.90       39.35      2.01 o 
   3  -9   6       59.14       55.09      1.85 o 
   4  -9   6       18.50       23.80      2.31 o 
   5  -9   6       14.23       14.96      2.45 o 
  -4  -8   6       72.87       74.79      3.81 o 
  -3  -8   6        0.99       -0.41      1.09 o 
  -2  -8   6      413.77      398.53      6.20 o 
  -1  -8   6       65.22       62.52      2.58 o 
   0  -8   6        3.03        1.82      0.72 o 
   1  -8   6      511.95      491.95      6.83 o 
   2  -8   6      207.18      205.07      5.85 o 
   3  -8   6       12.35       11.26      1.04 o 
   4  -8   6       16.70       19.31      1.54 o 
   5  -8   6       47.41       52.76      3.40 o 
   6  -8   6        1.66        0.27      1.22 o 
  -5  -7   6       68.57       67.99      3.40 o 
  -4  -7   6       79.29       92.88      3.94 o 
  -3  -7   6      197.97      195.73      3.89 o 
  -2  -7   6      177.08      182.45      4.49 o 
  -1  -7   6      299.67      277.35      4.62 o 
   0  -7   6       59.98       61.96      2.12 o 
   1  -7   6       26.88       21.47      1.39 o 
   2  -7   6      232.26      212.51      3.11 o 
   3  -7   6        4.46        4.41      0.51 o 
   4  -7   6      112.95      111.69      2.16 o 
   5  -7   6       52.56       55.24      1.92 o 
   6  -7   6        0.23        0.33      0.81 o 
  -5  -6   6        0.00       -0.41      0.95 o 
  -4  -6   6       32.28       29.10      2.18 o 
  -3  -6   6      279.78      273.98      4.42 o 
  -2  -6   6        7.39        7.30      0.87 o 
  -1  -6   6       64.15       65.35      2.02 o 
   0  -6   6       11.82       10.76      0.96 o 
   1  -6   6        8.43       11.40      1.01 o 
   2  -6   6      125.66      101.66      1.67 o 
   3  -6   6       39.36       33.26      1.00 o 
   4  -6   6        0.48        0.53      0.49 o 
   5  -6   6       23.31       24.31      1.24 o 
   6  -6   6       12.33       15.47      2.58 o 
  -6  -5   6       45.57       44.06      2.18 o 
  -5  -5   6       22.95       23.39      1.90 o 
  -4  -5   6       70.75       64.32      2.86 o 
  -3  -5   6      172.66      148.07      2.88 o 
  -2  -5   6      334.93      330.94      4.66 o 
  -1  -5   6       49.57       64.24      1.17 o 
   0  -5   6      658.67      697.36      7.96 o 
   1  -5   6       31.46       25.74      1.22 o 
   2  -5   6      112.85      108.57      1.67 o 
   3  -5   6      262.44      238.11      3.38 o 
   4  -5   6       93.16       87.71      1.92 o 
   5  -5   6       31.42       28.03      1.24 o 
   6  -5   6       11.99       11.75      1.39 o 
  -5  -4   6       12.66       14.28      1.50 o 
  -4  -4   6       24.45       24.34      1.77 o 
  -3  -4   6      337.08      342.19      7.68 o 
  -2  -4   6       81.81       92.54      1.80 o 
  -1  -4   6      427.11      450.16      4.64 o 
   0  -4   6        7.79        2.58      0.68 o 
   1  -4   6       39.38       44.20      2.04 o 
   2  -4   6       28.46       35.18      0.96 o 
   3  -4   6       16.20       16.74      1.13 o 
   4  -4   6        1.46        0.59      0.44 o 
   5  -4   6        8.54        9.70      0.92 o 
   6  -4   6       20.20       19.72      1.78 o 
  -5  -3   6       14.18       15.77      1.36 o 
  -4  -3   6        2.00        1.63      0.68 o 
  -3  -3   6       27.54       25.55      1.10 o 
  -2  -3   6       68.96       68.36      4.42 o 
  -1  -3   6       49.73       64.97      1.40 o 
   0  -3   6      325.86      351.93      6.12 o 
   1  -3   6      499.26      508.21      7.41 o 
   2  -3   6      409.19      433.66      3.95 o 
   3  -3   6        1.09        1.40      0.46 o 
   4  -3   6       15.54       12.78      1.22 o 
   5  -3   6       46.59       50.07      1.36 o 
   6  -3   6       47.98       45.96      2.35 o 
  -5  -2   6      217.11      204.66      3.81 o 
  -4  -2   6       13.34       17.95      1.63 o 
  -3  -2   6       61.25       77.69      1.72 o 
  -2  -2   6       67.66       69.14      1.49 o 
  -1  -2   6      609.53      664.97      9.38 o 
   0  -2   6       58.52       50.72      1.90 o 
   1  -2   6      373.25      369.80      8.91 o 
   2  -2   6      181.89      175.04      2.69 o 
   3  -2   6       16.27       19.21      0.86 o 
   4  -2   6        1.88        2.41      0.48 o 
   5  -2   6      192.03      169.19      2.46 o 
   6  -2   6       30.70       34.70      4.15 o 
  -5  -1   6        0.01        0.00      0.41 o 
  -4  -1   6      380.47      366.89      6.94 o 
  -3  -1   6        3.44        2.31      0.42 o 
  -2  -1   6      749.04      792.24      8.02 o 
  -1  -1   6      387.27      394.09      6.39 o 
   0  -1   6      283.88      279.69      2.97 o 
   1  -1   6       18.56       11.10      0.65 o 
   2  -1   6      735.52      771.25      7.26 o 
   3  -1   6        1.29        1.50      0.36 o 
   4  -1   6        1.09        1.67      0.65 o 
   5  -1   6        1.66        0.04      0.39 o 
   6  -1   6        1.66        2.09      1.01 o 
  -5   0   6      160.59      176.65      5.03 o 
  -4   0   6       16.27       14.18      0.91 o 
  -3   0   6      233.71      234.46      3.40 o 
  -2   0   6      150.52      143.40      2.31 o 
  -1   0   6     1520.91     1525.91     18.77 o 
   0   0   6       46.33       56.92      0.96 o 
   1   0   6       68.04       55.15      1.21 o 
   2   0   6        0.84        0.54      0.31 o 
   3   0   6       98.47      100.04      1.77 o 
   4   0   6       26.87       27.43      2.43 o 
   5   0   6       49.21       47.46      1.37 o 
   6   0   6        1.21       -0.12      0.81 o 
  -5   1   6       17.64       18.77      1.90 o 
  -4   1   6      137.68      126.33      1.91 o 
  -3   1   6       21.74       23.52      0.79 o 
  -2   1   6      291.01      265.83      3.51 o 
  -1   1   6       13.71       13.87      1.22 o 
   0   1   6      470.64      500.43      7.89 o 
   1   1   6        0.22        0.82      0.33 o 
   2   1   6      162.54      150.09      2.07 o 
   3   1   6        7.20        7.86      1.12 o 
   4   1   6       30.73       32.32      1.24 o 
   5   1   6       46.74       44.00      1.63 o 
   6   1   6        8.12        9.66      2.18 o 
  -6   2   6       12.54       11.15      1.77 o 
  -5   2   6        0.00        0.68      0.58 o 
  -4   2   6      435.52      421.82      4.06 o 
  -3   2   6       94.67      103.34      1.60 o 
  -2   2   6        1.18        7.45      0.74 o 
  -1   2   6      203.76      245.86      5.03 o 
   0   2   6      650.70      705.77     10.47 o 
   1   2   6       88.93       94.65      2.99 o 
   2   2   6      120.91      144.65      2.79 o 
   3   2   6       15.39       12.69      1.90 o 
   4   2   6       46.11       43.08      1.73 o 
   5   2   6       10.27       10.77      2.24 o 
   6   2   6       26.12       16.73      2.86 o 
  -7   3   6       17.83       22.03      2.45 o 
  -6   3   6       19.80       15.05      3.54 o 
  -5   3   6       38.04       38.71      2.38 o 
  -4   3   6        0.40        0.02      0.36 o 
  -3   3   6      382.92      370.53      3.58 o 
  -2   3   6      167.51      173.63      2.05 o 
  -1   3   6     1061.47      988.08     13.87 o 
   0   3   6      341.74      314.13      6.26 o 
   1   3   6      568.60      585.97      9.66 o 
   2   3   6       55.15       52.48      1.78 o 
   3   3   6        0.94        2.65      0.67 o 
   4   3   6      142.39      140.69      4.56 o 
   5   3   6       53.48       55.57      2.11 o 
  -7   4   6       75.27       83.77      3.94 o 
  -6   4   6        0.03        0.20      0.88 o 
  -5   4   6       61.15       59.92      1.99 o 
  -4   4   6        6.25        6.34      0.65 o 
  -3   4   6       76.91       76.15      1.48 o 
  -2   4   6        0.05        0.31      0.31 o 
  -1   4   6        0.11        0.14      0.68 o 
   0   4   6      124.62      133.40      4.08 o 
   1   4   6        1.69        0.48      0.75 o 
   2   4   6      105.55      110.05      2.64 o 
   3   4   6      163.89      162.52      3.54 o 
   4   4   6        2.75        2.96      0.81 o 
   5   4   6        3.44        4.43      1.16 o 
  -7   5   6        0.90        0.68      1.22 o 
  -6   5   6      143.05      142.75      3.39 o 
  -5   5   6       76.23       75.08      4.49 o 
  -4   5   6        0.39        0.83      0.44 o 
  -3   5   6      299.92      303.67      3.36 o 
  -2   5   6      420.93      401.27      3.81 o 
  -1   5   6      139.26      140.88      4.35 o 
   0   5   6      105.36      106.07      3.81 o 
   1   5   6      219.27      207.01      4.62 o 
   2   5   6        0.26       -0.45      0.45 o 
   3   5   6       33.51       28.79      2.58 o 
   4   5   6        7.34        6.39      1.04 o 
  -6   6   6        4.13        5.54      1.01 o 
  -5   6   6      199.83      189.13      4.35 o 
  -4   6   6       14.69       11.34      0.87 o 
  -3   6   6        4.64        4.67      0.58 o 
  -2   6   6       11.96       14.47      0.78 o 
  -1   6   6      317.06      331.94      7.48 o 
   0   6   6       24.48       19.58      2.04 o 
   1   6   6       38.76       35.07      1.70 o 
   2   6   6        0.03        0.27      0.65 o 
   3   6   6        1.09        1.29      0.87 o 
   4   6   6       22.14       24.31      1.83 o 
  -6   7   6        1.26        0.07      0.77 o 
  -5   7   6        5.19        5.70      0.91 o 
  -4   7   6       17.93       16.86      1.02 o 
  -3   7   6       44.74       48.12      1.43 o 
  -2   7   6        0.36       -0.39      0.39 o 
  -1   7   6      114.34      111.65      4.49 o 
   0   7   6      126.85      110.56      4.62 o 
   1   7   6       33.78       30.89      2.92 o 
   2   7   6        0.66        1.60      0.75 o 
   3   7   6       40.29       42.62      2.21 o 
  -6   8   6        2.79        4.35      1.01 o 
  -5   8   6       53.77       67.91      2.34 o 
  -4   8   6       13.22       12.37      0.98 o 
  -3   8   6       19.46       23.23      1.14 o 
  -2   8   6       24.35       23.66      1.56 o 
  -1   8   6        0.55        0.27      1.22 o 
   0   8   6        1.93        2.35      0.75 o 
   1   8   6        4.09        3.29      0.88 o 
   2   8   6       10.49       10.56      1.31 o 
   3   8   6        6.82        6.51      1.29 o 
  -5   9   6       18.45       19.99      2.31 o 
  -4   9   6       43.41       46.42      1.87 o 
  -3   9   6       31.26       29.27      1.64 o 
  -2   9   6       15.92       14.43      2.04 o 
  -1   9   6        0.00        0.00      1.22 o 
   0   9   6       10.58       11.28      2.04 o 
   1   9   6        0.12        1.06      1.02 o 
   2   9   6      117.66      125.34      5.64 o 
  -4  10   6       48.75       50.18      3.13 o 
  -3  10   6        0.28       -0.68      1.22 o 
  -2  10   6       60.94       72.62      4.35 o 
  -1  10   6       30.47       34.27      3.26 o 
   0  10   6       14.23       11.69      2.45 o 
   1 -12   7        5.37        4.49      1.90 o 
  -1 -11   7       21.31       20.94      2.86 o 
   0 -11   7        0.36        0.99      1.01 o 
   1 -11   7       28.41       33.74      2.52 o 
   2 -11   7        0.24       -0.53      0.91 o 
   3 -11   7        0.02       -0.81      0.81 o 
  -3 -10   7        0.17       -0.68      1.50 o 
  -2 -10   7       17.36       19.85      2.72 o 
  -1 -10   7      149.46      152.95      4.09 o 
   0 -10   7       15.78       13.53      2.58 o 
   1 -10   7      241.94      227.56      5.00 o 
   2 -10   7        1.86        2.26      1.09 o 
   3 -10   7        6.27        6.40      0.91 o 
   4 -10   7        6.27        5.98      1.63 o 
  -4  -9   7       15.18       14.28      2.58 o 
  -3  -9   7        0.54       -1.09      1.09 o 
  -2  -9   7        5.57        5.16      1.10 o 
  -1  -9   7       63.85       62.56      2.58 o 
   0  -9   7      125.73      127.33      3.51 o 
   1  -9   7      111.22      110.74      3.22 o 
   2  -9   7      337.87      333.78      5.77 o 
   3  -9   7       66.94       64.47      2.04 o 
   4  -9   7        0.01        0.42      0.88 o 
   5  -9   7        0.21        2.86      1.36 o 
  -4  -8   7       23.30       28.83      2.72 o 
  -3  -8   7       59.26       64.05      3.54 o 
  -2  -8   7       23.93       25.89      1.78 o 
  -1  -8   7       21.03       19.84      1.58 o 
   0  -8   7        0.14        0.48      0.67 o 
   1  -8   7       49.05       50.67      5.10 o 
   2  -8   7      420.00      400.76      4.83 o 
   3  -8   7      149.69      142.68      2.74 o 
   4  -8   7        2.21        1.65      0.88 o 
   5  -8   7        2.35        0.61      1.16 o 
  -5  -7   7        5.25        4.90      1.50 o 
  -4  -7   7       28.35       37.67      2.72 o 
  -3  -7   7        0.40       -0.09      0.72 o 
  -2  -7   7       52.04       52.84      2.12 o 
  -1  -7   7       25.81       26.55      2.04 o 
   0  -7   7       17.10       17.89      1.35 o 
   1  -7   7       69.79       76.54      2.35 o 
   2  -7   7        1.43        1.21      0.54 o 
   3  -7   7      398.32      371.66      3.91 o 
   4  -7   7        0.42        0.23      0.49 o 
   5  -7   7        0.03        0.35      0.57 o 
   6  -7   7        4.34        3.81      1.50 o 
  -5  -6   7       32.44       41.61      2.58 o 
  -4  -6   7       51.00       49.91      2.86 o 
  -3  -6   7       52.99       48.46      1.92 o 
  -2  -6   7       38.61       32.91      2.04 o 
  -1  -6   7        8.28        8.78      1.01 o 
   0  -6   7       31.78       26.22      0.70 o 
   1  -6   7        3.48        2.49      0.35 o 
   2  -6   7        4.34        2.84      0.45 o 
   3  -6   7        5.48        3.86      0.48 o 
   4  -6   7       57.26       55.49      2.02 o 
   5  -6   7       42.51       40.18      1.46 o 
   6  -6   7        0.00        0.34      0.87 o 
  -6  -5   7        4.89        3.26      0.95 o 
  -5  -5   7       11.27       11.83      1.63 o 
  -4  -5   7       43.33       32.91      2.18 o 
  -3  -5   7       38.68       40.94      1.63 o 
  -2  -5   7      211.62      216.24      2.64 o 
  -1  -5   7      527.16      538.31      5.45 o 
   0  -5   7      134.89      157.88      4.22 o 
   1  -5   7      316.08      305.63      4.56 o 
   2  -5   7        1.99        3.15      0.57 o 
   3  -5   7       11.61       13.75      0.74 o 
   4  -5   7        4.18        2.68      0.54 o 
   5  -5   7        2.84        3.37      0.64 o 
   6  -5   7       11.32       13.17      3.26 o 
  -6  -4   7        0.53        0.54      0.68 o 
  -5  -4   7        5.71        4.08      0.95 o 
  -4  -4   7       14.78       17.95      1.63 o 
  -3  -4   7       54.26       48.14      1.51 o 
  -2  -4   7        0.61        0.32      0.61 o 
  -1  -4   7        0.65        0.10      0.33 o 
   0  -4   7      271.57      268.03      5.58 o 
   1  -4   7        1.71        1.22      0.68 o 
   2  -4   7       87.71       80.70      1.51 o 
   3  -4   7       28.13       22.46      0.94 o 
   4  -4   7       67.37       70.82      1.98 o 
   5  -4   7       15.86       15.71      1.00 o 
   6  -4   7       31.52       28.16      2.01 o 
  -6  -3   7        0.12       -0.27      0.54 o 
  -5  -3   7       17.15       16.18      1.36 o 
  -4  -3   7      608.64      585.15     11.29 o 
  -3  -3   7      153.61      180.95      3.94 o 
  -2  -3   7      117.51      127.46      2.25 o 
  -1  -3   7       43.59       45.83      2.04 o 
   0  -3   7      294.03      293.32      5.71 o 
   1  -3   7        1.67        0.31      0.33 o 
   2  -3   7       66.47       68.80      2.56 o 
   3  -3   7        0.22        1.58      0.41 o 
   4  -3   7      249.63      230.81      3.12 o 
   5  -3   7       22.91       25.76      1.14 o 
   6  -3   7        8.00        7.28      1.25 o 
  -5  -2   7       73.98       69.22      2.31 o 
  -4  -2   7       35.64       39.44      2.31 o 
  -3  -2   7      391.68      392.58      4.66 o 
  -2  -2   7       77.44       72.40      1.68 o 
  -1  -2   7     2439.82     2523.37     29.92 o 
   0  -2   7      217.55      223.29      4.62 o 
   1  -2   7      541.05      537.79      5.48 o 
   2  -2   7        1.88        0.37      0.33 o 
   3  -2   7        8.82        4.26      0.49 o 
   4  -2   7      114.11      102.11      2.05 o 
   5  -2   7      116.85      116.17      2.11 o 
   6  -2   7        0.62        0.06      0.91 o 
  -5  -1   7        4.86        6.80      1.36 o 
  -4  -1   7       78.69       80.50      1.97 o 
  -3  -1   7      231.49      223.85      5.30 o 
  -2  -1   7       25.45       25.57      1.90 o 
  -1  -1   7       45.92       52.63      2.18 o 
   0  -1   7      708.44      721.31      6.40 o 
   1  -1   7      608.83      636.66      6.07 o 
   2  -1   7       67.13       63.40      1.33 o 
   3  -1   7        0.64        0.67      0.36 o 
   4  -1   7        1.90        1.38      0.48 o 
   5  -1   7        3.25        3.60      0.82 o 
   6  -1   7        0.34        0.49      0.91 o 
  -5   0   7       48.94       51.81      2.86 o 
  -4   0   7       77.05       69.73      1.80 o 
  -3   0   7       12.16       19.05      1.01 o 
  -2   0   7      746.23      822.58     10.88 o 
  -1   0   7        7.73        4.49      0.82 o 
   0   0   7      466.89      490.91      8.16 o 
   1   0   7        0.02        0.04      0.33 o 
   2   0   7       64.87       73.21      1.45 o 
   3   0   7        2.06        2.08      0.57 o 
   4   0   7        0.03        0.02      0.71 o 
   5   0   7       10.99        8.00      0.79 o 
   6   0   7       55.85       56.68      2.67 o 
  -5   1   7        9.81        7.34      1.50 o 
  -4   1   7        3.97        2.84      0.61 o 
  -3   1   7      449.14      411.29      5.51 o 
  -2   1   7      112.49      120.05      2.26 o 
  -1   1   7      540.06      612.62      9.38 o 
   0   1   7     1830.21     1984.32     24.48 o 
   1   1   7       52.30       71.73      2.92 o 
   2   1   7       76.23       75.98      1.50 o 
   3   1   7      633.39      633.94      6.92 o 
   4   1   7        4.55        4.41      1.04 o 
   5   1   7        9.19        9.18      1.11 o 
   6   1   7        0.18       -0.41      1.36 o 
  -6   2   7      106.57      104.17      4.35 o 
  -5   2   7      130.72      135.25      2.94 o 
  -4   2   7       72.77       72.20      1.49 o 
  -3   2   7       52.28       53.46      1.15 o 
  -2   2   7        6.31        8.70      1.09 o 
  -1   2   7        2.71        2.31      0.82 o 
   0   2   7      103.82      108.65      3.40 o 
   1   2   7      294.75      318.75      6.39 o 
   2   2   7      213.59      223.52      6.60 o 
   3   2   7       10.74        8.45      1.01 o 
   4   2   7       59.60       61.30      2.12 o 
   5   2   7        0.19        1.09      0.65 o 
  -6   3   7       38.01       44.29      2.01 o 
  -5   3   7      242.48      229.83      3.85 o 
  -4   3   7       52.02       55.02      1.36 o 
  -3   3   7      134.69      138.06      2.11 o 
  -2   3   7       47.72       51.81      1.97 o 
  -1   3   7       86.61       96.69      3.26 o 
   0   3   7        6.07        4.35      1.09 o 
   1   3   7        5.56        5.98      1.09 o 
   2   3   7      380.99      350.49      5.92 o 
   3   3   7        2.40        1.29      0.67 o 
   4   3   7       42.91       33.37      1.84 o 
   5   3   7        0.02        0.30      0.68 o 
  -7   4   7       25.04       25.70      2.58 o 
  -6   4   7       19.66       22.77      1.58 o 
  -5   4   7       67.65       69.54      4.15 o 
  -4   4   7       79.34       74.63      1.62 o 
  -3   4   7      600.36      600.88      5.68 o 
  -2   4   7      839.29      810.31      7.39 o 
  -1   4   7        0.38       -0.54      0.68 o 
   0   4   7      177.86      169.71      4.76 o 
   1   4   7       17.29       21.35      1.90 o 
   2   4   7        1.51        1.98      0.95 o 
   3   4   7       14.82       20.18      1.49 o 
   4   4   7       12.91       15.20      2.79 o 
   5   4   7        7.34        5.73      1.08 o 
  -7   5   7       29.06       31.14      2.72 o 
  -6   5   7       17.45       17.76      1.53 o 
  -5   5   7       44.26       41.08      1.70 o 
  -4   5   7      273.00      240.48      3.08 o 
  -3   5   7       31.17       29.43      1.00 o 
  -2   5   7      506.88      486.48      5.26 o 
  -1   5   7      139.71      139.39      4.49 o 
   0   5   7       89.20       99.81      3.81 o 
   1   5   7      144.73      143.27      3.21 o 
   2   5   7        5.60        3.76      0.81 o 
   3   5   7      138.65      136.30      3.41 o 
   4   5   7       10.55       10.99      2.45 o 
  -6   6   7       60.26       57.64      2.28 o 
  -5   6   7       13.90       14.06      1.27 o 
  -4   6   7        0.23        0.11      0.46 o 
  -3   6   7       21.89       20.37      0.95 o 
  -2   6   7      309.03      309.99      4.07 o 
  -1   6   7       74.86       72.21      3.54 o 
   0   6   7      145.96      132.86      4.76 o 
   1   6   7       48.25       41.25      1.86 o 
   2   6   7       28.73       34.06      1.92 o 
   3   6   7       10.83        8.70      1.20 o 
   4   6   7       38.09       37.87      4.42 o 
  -6   7   7        0.86        2.86      1.36 o 
  -5   7   7        9.62        7.09      0.98 o 
  -4   7   7        0.35       -0.09      0.46 o 
  -3   7   7        0.68       -0.02      0.40 o 
  -2   7   7       34.55       36.56      1.44 o 
  -1   7   7       88.68       83.90      4.08 o 
   0   7   7        2.03        0.54      1.22 o 
   1   7   7      115.10      108.87      3.04 o 
   2   7   7       31.74       33.84      1.96 o 
   3   7   7        0.93        1.27      0.91 o 
  -5   8   7       13.46       12.78      2.04 o 
  -4   8   7       18.28       23.97      1.70 o 
  -3   8   7       19.04       14.38      1.02 o 
  -2   8   7      109.98       95.89      2.01 o 
  -1   8   7       56.31       49.09      3.40 o 
   0   8   7       17.08       19.73      1.53 o 
   1   8   7       84.18       87.48      2.84 o 
   2   8   7        5.44        3.71      1.04 o 
  -5   9   7       89.63       89.07      4.08 o 
  -4   9   7       34.83       36.44      2.58 o 
  -3   9   7      150.74      161.99      3.72 o 
  -2   9   7        5.42        7.26      1.11 o 
  -1   9   7        6.52       11.83      2.18 o 
   0   9   7       15.74       15.81      1.58 o 
   1   9   7       16.66       17.85      1.76 o 
  -3  10   7       32.01       35.63      3.54 o 
  -2  10   7       14.79       18.90      2.86 o 
  -1  10   7       77.88       82.27      4.76 o 
   0  10   7        0.09       -0.14      1.63 o 
  -1 -11   8       56.05       66.07      3.03 o 
   0 -11   8       42.40       48.14      2.69 o 
   1 -11   8       18.81       16.33      1.87 o 
   2 -11   8       22.39       20.95      1.57 o 
   3 -11   8        9.12       10.86      1.23 o 
  -3 -10   8       26.71       25.97      3.13 o 
  -2 -10   8        0.24        0.09      0.95 o 
  -1 -10   8       12.20       14.36      1.68 o 
   0 -10   8        0.00        0.00      0.85 o 
   1 -10   8       20.31       23.62      3.13 o 
   2 -10   8       17.52       17.58      1.34 o 
   3 -10   8       58.05       58.79      2.11 o 
   4 -10   8       28.49       31.73      2.79 o 
  -3  -9   8        6.94        6.66      1.77 o 
  -2  -9   8        0.10        0.26      0.81 o 
  -1  -9   8        0.23       -0.34      0.72 o 
   0  -9   8      114.12      107.64      3.27 o 
   1  -9   8        1.32        1.32      0.81 o 
   2  -9   8       40.92       36.47      1.59 o 
   3  -9   8       71.36       70.02      2.95 o 
   4  -9   8       38.94       36.03      2.07 o 
   5  -9   8        0.66        1.36      0.87 o 
  -4  -8   8        1.62        0.14      1.09 o 
  -3  -8   8        0.01       -1.09      1.09 o 
  -2  -8   8       24.46       25.24      1.78 o 
  -1  -8   8        2.72        3.37      0.91 o 
   0  -8   8       56.83       57.61      3.81 o 
   1  -8   8       24.55       25.26      3.26 o 
   2  -8   8        3.94        4.73      0.78 o 
   3  -8   8        4.10        1.99      0.65 o 
   4  -8   8       26.10       24.82      1.73 o 
   5  -8   8        0.17        1.41      0.81 o 
  -5  -7   8       74.89      100.09      4.22 o 
  -4  -7   8       28.82       40.25      2.86 o 
  -3  -7   8       19.49       25.16      1.63 o 
  -2  -7   8      327.00      314.77      5.24 o 
  -1  -7   8      126.72      124.27      3.12 o 
   0  -7   8       44.43       45.27      2.92 o 
   1  -7   8       49.06       54.89      2.92 o 
   2  -7   8       81.92       79.30      1.98 o 
   3  -7   8        0.00        0.13      0.93 o 
   4  -7   8        7.99        8.18      0.87 o 
   5  -7   8       30.95       30.60      1.51 o 
  -5  -6   8        2.24        2.31      1.09 o 
  -4  -6   8      134.57      157.34      4.90 o 
  -3  -6   8        9.11       11.45      1.20 o 
  -2  -6   8        3.35        2.34      0.72 o 
  -1  -6   8      399.03      379.79      5.16 o 
   0  -6   8      256.77      271.54      4.47 o 
   1  -6   8       57.27       53.67      1.40 o 
   2  -6   8      102.41       99.61      1.61 o 
   3  -6   8       78.21       78.19      1.52 o 
   4  -6   8        6.80        7.71      0.79 o 
   5  -6   8       21.59       20.46      1.33 o 
   6  -6   8       50.25       52.83      2.50 o 
  -6  -5   8       93.76       99.13      3.40 o 
  -5  -5   8        0.56        0.27      0.82 o 
  -4  -5   8      145.20      146.32      4.49 o 
  -3  -5   8      394.62      389.05      4.18 o 
  -2  -5   8        1.58        2.90      0.55 o 
  -1  -5   8      277.19      267.17      3.45 o 
   0  -5   8      169.30      177.60      4.76 o 
   1  -5   8      143.77      135.71      4.08 o 
   2  -5   8      100.44      100.24      1.77 o 
   3  -5   8       18.92       22.35      1.04 o 
   4  -5   8       23.73       19.73      1.09 o 
   5  -5   8        0.18        0.02      0.52 o 
   6  -5   8        0.02       -0.52      0.52 o 
  -6  -4   8       23.79       28.29      1.77 o 
  -5  -4   8        0.02        0.68      0.68 o 
  -4  -4   8       48.51       39.71      2.31 o 
  -3  -4   8      362.52      356.68      4.60 o 
  -2  -4   8      410.57      408.26      5.17 o 
  -1  -4   8       31.02       39.03      1.23 o 
   0  -4   8      302.60      310.73      6.39 o 
   1  -4   8      141.51      145.74      2.61 o 
   2  -4   8      427.80      433.90      4.22 o 
   3  -4   8       18.01       20.22      1.31 o 
   4  -4   8       52.23       48.55      1.57 o 
   5  -4   8       16.99       17.14      1.38 o 
   6  -4   8       19.60       20.60      1.87 o 
  -6  -3   8        1.44        2.58      0.82 o 
  -5  -3   8       14.84       18.49      1.50 o 
  -4  -3   8       16.41       12.24      1.63 o 
  -3  -3   8      918.87      861.50      8.60 o 
  -2  -3   8       21.81       25.12      1.10 o 
  -1  -3   8       46.38       38.62      2.04 o 
   0  -3   8       18.70       19.45      1.50 o 
   1  -3   8       89.05       88.68      3.54 o 
   2  -3   8       19.99       24.26      1.43 o 
   3  -3   8       14.39       11.98      0.81 o 
   4  -3   8       10.11        7.24      1.21 o 
   5  -3   8       92.29       85.78      1.95 o 
   6  -3   8       37.58       40.93      2.30 o 
  -6  -2   8        7.89        9.66      1.09 o 
  -5  -2   8        2.37        2.18      1.22 o 
  -4  -2   8       83.37       87.85      3.26 o 
  -3  -2   8       22.56       27.71      1.20 o 
  -2  -2   8     1172.74     1171.09     15.64 o 
  -1  -2   8      117.99      148.63      3.81 o 
   0  -2   8      277.72      283.80      5.71 o 
   1  -2   8      280.24      288.11      4.62 o 
   2  -2   8       46.55       42.15      1.15 o 
   3  -2   8        1.15        1.31      0.47 o 
   4  -2   8       94.97       89.46      2.89 o 
   5  -2   8       68.81       68.01      3.11 o 
   6  -2   8       21.39       24.44      2.01 o 
  -6  -1   8      154.38      151.22      3.13 o 
  -5  -1   8        0.11       -0.82      0.82 o 
  -4  -1   8       53.93       54.85      1.72 o 
  -3  -1   8        0.22        0.86      0.82 o 
  -2  -1   8       68.36       74.47      2.45 o 
  -1  -1   8     1139.35     1159.83     15.50 o 
   0  -1   8      471.46      491.24     11.83 o 
   1  -1   8      251.40      247.94      3.20 o 
   2  -1   8        5.12        8.97      0.68 o 
   3  -1   8       24.56       23.76      1.02 o 
   4  -1   8       35.02       34.31      1.93 o 
   5  -1   8       19.60       18.77      1.10 o 
   6  -1   8       13.96       14.30      1.73 o 
  -6   0   8        1.01        2.31      1.36 o 
  -5   0   8       81.36       71.26      3.40 o 
  -4   0   8        6.18        3.90      0.68 o 
  -3   0   8       26.69       24.55      1.20 o 
  -2   0   8       11.10       12.80      0.87 o 
  -1   0   8      106.65      102.40      3.13 o 
   0   0   8      775.24      832.22      7.28 o 
   1   0   8       61.94       65.19      1.46 o 
   2   0   8        2.56        2.12      0.44 o 
   3   0   8       14.13       14.46      0.91 o 
   4   0   8       16.75       16.05      1.02 o 
   5   0   8       27.52       30.38      1.34 o 
   6   0   8       21.40       24.25      2.05 o 
  -6   1   8        0.00       -0.68      1.09 o 
  -5   1   8      133.54      129.73      4.49 o 
  -4   1   8        0.12       -0.26      0.42 o 
  -3   1   8       27.88       31.67      1.30 o 
  -2   1   8      199.39      223.43      5.03 o 
  -1   1   8      204.78      194.32      4.62 o 
   0   1   8      297.23      322.42      6.39 o 
   1   1   8       39.78       45.90      1.26 o 
   2   1   8       24.07       22.40      0.98 o 
   3   1   8      165.63      158.58      2.54 o 
   4   1   8        2.65        3.01      0.71 o 
   5   1   8        4.69        2.94      0.80 o 
  -6   2   8       84.65       85.94      4.08 o 
  -5   2   8       17.58       14.82      2.04 o 
  -4   2   8      304.86      303.21      4.51 o 
  -3   2   8        4.99        7.46      0.85 o 
  -2   2   8        0.19        0.27      0.54 o 
  -1   2   8       18.31       25.57      1.90 o 
   0   2   8      258.15      245.18      5.58 o 
   1   2   8      215.37      221.11      5.30 o 
   2   2   8        7.13        4.49      0.81 o 
   3   2   8      180.72      175.04      3.60 o 
   4   2   8        5.33        4.60      0.95 o 
   5   2   8       26.16       23.42      1.58 o 
  -6   3   8       11.81       12.07      1.34 o 
  -5   3   8      110.75      111.13      4.49 o 
  -4   3   8        3.89        3.14      0.54 o 
  -3   3   8      295.90      278.78      2.95 o 
  -2   3   8      357.94      365.67      7.34 o 
  -1   3   8      131.12      128.92      3.94 o 
   0   3   8       28.03       32.09      2.18 o 
   1   3   8       79.91       84.31      3.40 o 
   2   3   8       22.17       23.48      2.31 o 
   3   3   8      138.44      138.89      3.31 o 
   4   3   8        1.33        0.00      0.68 o 
   5   3   8       12.64       11.66      1.40 o 
  -7   4   8       18.07       14.14      2.04 o 
  -6   4   8        1.48        1.74      0.81 o 
  -5   4   8       14.72       17.88      1.27 o 
  -4   4   8       29.37       29.84      1.09 o 
  -3   4   8      184.44      174.71      2.23 o 
  -2   4   8      107.11       96.78      1.59 o 
  -1   4   8        5.25        1.77      0.95 o 
   0   4   8       54.74       57.52      2.99 o 
   2   4   8       62.20       52.12      2.07 o 
   3   4   8       29.88       32.89      1.87 o 
   4   4   8       57.52       57.62      2.40 o 
  -6   5   8       33.79       36.92      1.89 o 
  -5   5   8       73.06       75.18      2.19 o 
  -4   5   8       32.54       31.82      1.15 o 
  -3   5   8      195.09      174.88      2.39 o 
  -2   5   8      153.77      139.41      2.27 o 
  -1   5   8      189.29      183.31      5.44 o 
   0   5   8      138.13      138.16      4.76 o 
   1   5   8       28.69       21.01      1.43 o 
   2   5   8       32.42       32.23      1.78 o 
   3   5   8        1.54        1.36      0.87 o 
   4   5   8        1.26        1.81      0.91 o 
  -6   6   8        5.15        6.39      1.63 o 
  -5   6   8       15.09       15.64      2.04 o 
  -4   6   8       65.23       61.13      1.65 o 
  -3   6   8       53.51       50.38      1.34 o 
  -2   6   8      365.04      320.05      4.06 o 
  -1   6   8       36.23       34.95      2.72 o 
   0   6   8      382.44      373.56      8.70 o 
   1   6   8       17.67       22.55      1.57 o 
   2   6   8        3.43        3.81      1.36 o 
   3   6   8        1.27        1.65      0.85 o 
  -6   7   8       19.38       20.67      2.58 o 
  -5   7   8       60.47       67.86      3.54 o 
  -4   7   8       21.17       18.63      1.77 o 
  -3   7   8       55.87       49.55      2.58 o 
  -2   7   8       86.91       94.65      4.35 o 
  -1   7   8      358.59      338.33      8.43 o 
   0   7   8       13.86       13.60      2.18 o 
   1   7   8      120.96      121.64      3.33 o 
   2   7   8       29.48       32.56      1.99 o 
   3   7   8        4.47        2.95      1.04 o 
  -5   8   8       49.66       48.00      3.13 o 
  -4   8   8       62.51       70.47      2.65 o 
  -3   8   8        6.57        7.20      1.08 o 
  -2   8   8       18.16       18.87      2.11 o 
  -1   8   8       62.73       58.07      3.81 o 
   0   8   8       11.12       12.37      1.37 o 
   1   8   8        1.02       -0.47      0.80 o 
   2   8   8       42.68       48.45      2.48 o 
  -4   9   8        5.52        4.35      1.36 o 
  -3   9   8        0.72        0.26      0.78 o 
  -2   9   8       40.40       40.38      2.01 o 
  -1   9   8        7.11        9.25      2.04 o 
   0   9   8      173.81      176.16      4.18 o 
   1   9   8       94.00       92.13      5.37 o 
  -3  10   8        4.89        4.94      1.08 o 
  -2  10   8        1.18       -0.27      1.36 o 
  -1  10   8        9.78        9.66      2.45 o 
  -1 -11   9        2.26        0.00      1.90 o 
   0 -11   9       13.80       18.02      1.92 o 
   1 -11   9        0.50       -0.06      1.01 o 
   2 -11   9        2.85        3.34      1.39 o 
   3 -11   9        2.35        3.22      0.98 o 
  -2 -10   9        6.35        4.46      1.20 o 
  -1 -10   9       15.26       19.58      2.18 o 
   0 -10   9       82.53       85.16      4.42 o 
   1 -10   9       84.26       90.26      3.27 o 
   2 -10   9        0.35        1.06      0.66 o 
   3 -10   9       37.84       41.81      1.85 o 
   4 -10   9       23.28       16.08      1.72 o 
  -3  -9   9        0.42        0.27      1.22 o 
  -2  -9   9       28.27       28.37      2.04 o 
  -1  -9   9       15.05       12.62      1.84 o 
   0  -9   9        0.62        0.00      1.09 o 
   1  -9   9      155.51      156.62      3.94 o 
   2  -9   9        0.79       -0.10      0.84 o 
   3  -9   9       25.79       25.48      1.49 o 
   4  -9   9       15.54       14.79      1.63 o 
  -4  -8   9      166.86      195.28      6.39 o 
  -3  -8   9       73.02       83.22      4.08 o 
  -2  -8   9       16.90       10.64      2.31 o 
  -1  -8   9      267.00      246.16      9.11 o 
   0  -8   9        4.43        4.41      1.97 o 
   1  -8   9        6.26        6.48      1.10 o 
   2  -8   9        8.46        9.28      1.44 o 
   3  -8   9        2.19        0.49      0.60 o 
   4  -8   9        0.04       -0.84      1.09 o 
   5  -8   9       15.35       15.84      2.31 o 
  -5  -7   9        5.44        7.07      1.63 o 
  -4  -7   9       34.12       35.49      2.72 o 
  -3  -7   9      312.94      322.88      5.43 o 
  -2  -7   9        3.19        3.30      1.56 o 
  -1  -7   9      265.23      242.88      4.57 o 
   0  -7   9      165.80      159.79      3.65 o 
   1  -7   9       17.14       12.53      1.44 o 
   2  -7   9       30.02       26.03      1.28 o 
   3  -7   9        7.46        7.71      0.86 o 
   4  -7   9       19.21       19.33      1.54 o 
   5  -7   9       19.95       27.59      1.78 o 
  -5  -6   9        0.01       -0.14      0.95 o 
  -4  -6   9        0.81        1.63      1.09 o 
  -3  -6   9        9.10        8.35      1.10 o 
  -2  -6   9      565.43      515.72      5.04 o 
  -1  -6   9      234.97      214.47      3.09 o 
   0  -6   9      366.65      373.69      7.89 o 
   1  -6   9        9.47       11.02      0.91 o 
   2  -6   9      321.81      303.64      4.71 o 
   3  -6   9        2.28        2.52      0.51 o 
   4  -6   9       24.15       25.69      2.14 o 
   5  -6   9       40.95       43.52      1.86 o 
  -6  -5   9       33.79       37.67      2.45 o 
  -5  -5   9        2.97        3.40      1.09 o 
  -4  -5   9       20.52       22.71      2.04 o 
  -3  -5   9       24.31       25.41      1.32 o 
  -2  -5   9       81.30       77.20      1.89 o 
  -1  -5   9       81.27       73.33      1.71 o 
   0  -5   9      153.88      167.54      4.76 o 
   1  -5   9      252.19      268.13      4.05 o 
   2  -5   9       78.70       76.27      1.63 o 
   3  -5   9       85.71       84.61      1.85 o 
   4  -5   9        2.20        2.65      0.62 o 
   5  -5   9       25.45       29.21      1.40 o 
   6  -5   9       20.16       18.28      1.42 o 
  -6  -4   9        5.73        6.39      1.22 o 
  -5  -4   9       46.62       53.85      2.72 o 
  -4  -4   9       10.93        6.54      1.70 o 
  -3  -4   9      166.63      155.53      7.41 o 
  -2  -4   9       54.45       57.09      1.70 o 
  -1  -4   9       95.54       88.53      3.26 o 
   0  -4   9       71.13       70.58      2.86 o 
   1  -4   9      178.37      199.38      3.23 o 
   2  -4   9       64.37       65.53      1.57 o 
   3  -4   9       26.85       29.14      1.18 o 
   4  -4   9       41.72       40.23      1.64 o 
   5  -4   9       17.21       18.72      1.20 o 
   6  -4   9       20.86       29.18      4.08 o 
  -6  -3   9        7.18        6.39      1.09 o 
  -5  -3   9        0.53       -0.55      0.55 o 
  -4  -3   9        7.58        6.53      1.22 o 
  -3  -3   9       11.39       10.02      0.96 o 
  -2  -3   9       30.98       33.72      1.34 o 
  -1  -3   9       63.81       66.77      2.72 o 
   0  -3   9      148.59      134.63      3.94 o 
   1  -3   9      255.57      240.44      3.74 o 
   2  -3   9      189.14      193.28      3.25 o 
   3  -3   9        0.93        1.65      0.49 o 
   4  -3   9      168.53      167.42      2.79 o 
   5  -3   9      203.85      199.33      3.18 o 
   6  -3   9       16.63       16.57      2.24 o 
  -6  -2   9        6.73        6.80      1.22 o 
  -5  -2   9      301.16      275.51      6.66 o 
  -4  -2   9        3.50        3.40      1.09 o 
  -3  -2   9       48.02       45.49      1.58 o 
  -2  -2   9       27.53       26.14      1.20 o 
  -1  -2   9      175.74      168.22      4.35 o 
   0  -2   9      187.93      189.39      3.67 o 
   1  -2   9      488.04      493.91      5.39 o 
   2  -2   9       31.73       29.73      1.06 o 
   3  -2   9        3.82        6.80      0.70 o 
   4  -2   9       23.03       19.48      1.14 o 
   5  -2   9       21.45       21.36      1.25 o 
   6  -2   9       19.93       20.16      2.65 o 
  -6  -1   9        1.70        2.04      0.70 o 
  -5  -1   9        7.52        7.34      1.50 o 
  -4  -1   9       27.90       23.03      2.45 o 
  -3  -1   9      210.24      202.76      3.37 o 
  -2  -1   9        1.31       -0.07      0.48 o 
  -1  -1   9      309.50      335.62      6.53 o 
   0  -1   9        0.68        2.01      0.36 o 
   1  -1   9      359.06      380.23      4.96 o 
   2  -1   9        2.90        2.80      0.48 o 
   3  -1   9      269.47      259.24      3.33 o 
   4  -1   9       55.05       56.35      1.85 o 
   5  -1   9        5.09        4.64      1.02 o 
  -6   0   9      201.19      201.80      6.12 o 
  -5   0   9       20.42       23.12      2.31 o 
  -4   0   9       61.70       55.50      3.47 o 
  -3   0   9       10.54       10.73      0.96 o 
  -2   0   9       50.24       67.72      2.72 o 
  -1   0   9      273.04      256.47      5.58 o 
   0   0   9      337.17      344.75      3.67 o 
   1   0   9      370.81      369.74      7.34 o 
   2   0   9      164.16      158.25      2.36 o 
   3   0   9        1.28        0.17      0.46 o 
   4   0   9       10.66       12.71      1.14 o 
   5   0   9       15.66       15.67      1.20 o 
  -6   1   9        1.06        0.14      1.22 o 
  -5   1   9       23.19       21.89      2.18 o 
  -4   1   9       23.29       26.76      1.39 o 
  -3   1   9      367.54      357.50      6.80 o 
  -2   1   9       11.47        7.75      1.22 o 
  -1   1   9       42.38       43.92      2.31 o 
   0   1   9      167.69      166.45      4.62 o 
   1   1   9      199.37      200.46      3.13 o 
   2   1   9     1140.69     1094.51      8.63 o 
   3   1   9       79.22       73.81      1.81 o 
   4   1   9       92.81       89.81      2.10 o 
   5   1   9        3.23        1.88      2.18 o 
  -6   2   9       33.69       34.40      2.86 o 
  -5   2   9        1.75        1.22      1.09 o 
  -4   2   9      268.92      245.37      4.08 o 
  -3   2   9       74.81       80.89      2.21 o 
  -2   2   9      465.04      465.35      8.57 o 
  -1   2   9       22.63       23.39      1.90 o 
   0   2   9      200.64      239.06      5.71 o 
   1   2   9       83.53       94.37      3.54 o 
   2   2   9      204.06      199.03      9.52 o 
   3   2   9       19.01       18.41      1.49 o 
   4   2   9        2.26        3.01      0.85 o 
   5   2   9       19.63       13.58      3.54 o 
  -7   3   9        1.55        1.09      1.36 o 
  -6   3   9       71.15       75.88      3.94 o 
  -5   3   9       75.66       69.35      3.40 o 
  -4   3   9      145.01      161.35      3.32 o 
  -3   3   9      133.99      134.78      2.98 o 
  -2   3   9       43.61       41.88      2.45 o 
  -1   3   9       71.58       77.92      3.26 o 
   0   3   9      119.53      117.22      4.08 o 
   1   3   9       15.73       19.99      1.90 o 
   2   3   9       96.94       96.25      2.74 o 
   3   3   9        2.14        2.73      1.50 o 
   4   3   9       10.65       10.67      1.39 o 
  -6   4   9      117.59      118.37      3.01 o 
  -5   4   9       19.79       20.89      1.43 o 
  -4   4   9       53.24       46.18      1.30 o 
  -3   4   9      242.73      243.08      4.23 o 
  -2   4   9      393.56      368.52      7.89 o 
  -1   4   9        0.76       -0.54      0.82 o 
   0   4   9       57.81       55.35      3.13 o 
   1   4   9      338.10      328.95      7.62 o 
   2   4   9        4.15        2.34      0.81 o 
   3   4   9       13.93       11.22      1.35 o 
   4   4   9        2.90        2.16      0.91 o 
  -6   5   9        0.60       -0.54      1.09 o 
  -5   5   9       11.95       11.42      1.90 o 
  -4   5   9       92.65       86.69      2.69 o 
  -3   5   9       14.15       13.60      1.90 o 
  -2   5   9      267.89      276.19      7.07 o 
  -1   5   9      348.44      331.26      7.89 o 
   0   5   9      192.48      185.89      5.85 o 
   1   5   9       32.86       30.21      2.86 o 
   2   5   9      113.96      118.55      4.01 o 
   3   5   9       69.76       74.10      3.20 o 
   4   5   9        9.74        9.39      1.39 o 
  -6   6   9       11.98       16.45      2.45 o 
  -5   6   9       52.25       59.15      3.40 o 
  -4   6   9        0.32        1.50      0.77 o 
  -3   6   9      347.46      323.98      5.30 o 
  -2   6   9       74.62       84.18      4.08 o 
  -1   6   9        0.15        0.82      1.22 o 
   0   6   9       25.78       21.89      2.45 o 
   1   6   9        0.86        0.34      0.95 o 
   2   6   9        4.57        4.76      1.04 o 
   3   6   9        0.95        0.97      0.91 o 
  -5   7   9       64.59       69.76      3.81 o 
  -4   7   9       32.38       34.06      1.97 o 
  -3   7   9       44.59       46.10      2.09 o 
  -2   7   9       24.07       17.00      2.45 o 
  -1   7   9       22.50       19.72      2.58 o 
   0   7   9        2.13       -0.14      1.36 o 
   1   7   9       23.69       28.91      1.93 o 
   2   7   9        0.23       -0.34      0.82 o 
  -5   8   9       36.58       39.44      2.99 o 
  -4   8   9      190.48      201.53      5.98 o 
  -3   8   9       18.57       17.49      1.53 o 
  -2   8   9       56.03       56.95      3.26 o 
  -1   8   9       32.54       30.46      3.13 o 
   0   8   9       15.74       20.80      3.20 o 
   1   8   9       43.09       43.66      4.15 o 
  -4   9   9        1.52        4.76      1.36 o 
  -3   9   9        4.33        4.24      1.08 o 
  -2   9   9        0.59        0.72      0.78 o 
  -1   9   9        3.31        5.58      1.90 o 
   0   9   9       51.14       57.33      2.68 o 
  -1 -11  10       13.15       14.36      2.58 o 
   0 -11  10        0.04        0.48      1.06 o 
   1 -11  10       26.45       27.27      2.21 o 
   2 -11  10       22.82       23.23      1.62 o 
  -2 -10  10       10.00        8.59      1.44 o 
  -1 -10  10       18.83       18.72      1.92 o 
   0 -10  10       80.56       76.83      3.17 o 
   1 -10  10       25.35       28.82      2.16 o 
   2 -10  10        6.75        5.88      0.97 o 
   3 -10  10        0.07       -0.42      0.64 o 
  -3  -9  10       30.33       33.45      3.26 o 
  -2  -9  10       15.12       18.73      1.78 o 
  -1  -9  10        0.05       -0.18      1.63 o 
   0  -9  10       13.79       12.67      1.77 o 
   1  -9  10       11.84        9.87      2.99 o 
   2  -9  10       19.89       21.02      1.65 o 
   3  -9  10        1.75        0.95      0.83 o 
   4  -9  10       20.95       21.64      1.82 o 
  -4  -8  10        0.01       -0.82      1.09 o 
  -3  -8  10       98.34      110.29      4.76 o 
  -2  -8  10       71.31       69.83      2.69 o 
  -1  -8  10      133.82      115.11      4.90 o 
   0  -8  10       32.12       32.09      3.81 o 
   1  -8  10       41.50       47.55      3.26 o 
   2  -8  10        0.01       -0.29      0.54 o 
   3  -8  10       43.11       39.14      1.65 o 
   4  -8  10        2.98        2.45      0.96 o 
   5  -8  10        2.74        0.27      0.91 o 
  -4  -7  10        1.70        1.50      1.22 o 
  -3  -7  10       67.72       70.28      3.33 o 
  -2  -7  10       20.00       21.44      1.63 o 
  -1  -7  10       85.49       82.86      2.74 o 
   0  -7  10      193.19      193.23      4.09 o 
   1  -7  10      157.53      154.35      3.65 o 
   2  -7  10        4.79        6.09      0.79 o 
   3  -7  10        1.83        1.19      0.60 o 
   4  -7  10        8.79        9.41      1.24 o 
   5  -7  10       49.71       53.55      2.34 o 
  -5  -6  10       85.86       85.26      3.81 o 
  -4  -6  10       83.18       81.18      3.81 o 
  -3  -6  10        4.59        2.83      0.62 o 
  -2  -6  10      305.68      277.83      6.39 o 
  -1  -6  10       65.84       59.09      1.63 o 
   0  -6  10        0.32        0.68      0.95 o 
   1  -6  10        9.98        7.21      1.50 o 
   2  -6  10      167.31      159.48      2.89 o 
   3  -6  10        8.44        7.53      0.81 o 
   4  -6  10       40.01       37.39      1.51 o 
   5  -6  10        0.32       -0.23      0.65 o 
  -5  -5  10        0.97        1.77      1.09 o 
  -4  -5  10        0.39       -0.14      0.67 o 
  -3  -5  10       22.62       20.24      1.30 o 
  -2  -5  10       49.67       48.44      1.63 o 
  -1  -5  10      184.88      180.41      2.97 o 
   0  -5  10      118.41      100.09      3.81 o 
   1  -5  10       14.27       16.27      1.14 o 
   2  -5  10        7.46        5.16      0.62 o 
   3  -5  10       76.28       70.46      1.80 o 
   4  -5  10      117.21      122.59      2.46 o 
   5  -5  10       14.50       12.38      1.10 o 
  -6  -4  10        7.24        6.94      1.22 o 
  -5  -4  10       15.17       17.68      1.90 o 
  -4  -4  10      287.39      294.55      6.39 o 
  -3  -4  10       23.39       21.45      1.50 o 
  -2  -4  10        0.22       -0.07      0.48 o 
  -1  -4  10       35.29       35.90      2.31 o 
   0  -4  10       74.27       83.09      3.26 o 
   1  -4  10       91.67       76.71      2.03 o 
   2  -4  10       30.64       33.95      1.19 o 
   3  -4  10       69.91       70.40      1.78 o 
   4  -4  10      152.65      149.84      2.69 o 
   5  -4  10       76.53       81.76      2.16 o 
  -6  -3  10        0.10       -0.14      0.68 o 
  -5  -3  10       24.78       18.36      2.18 o 
  -4  -3  10       43.62       30.33      2.18 o 
  -3  -3  10       55.69       55.04      1.78 o 
  -2  -3  10        7.41        3.18      0.62 o 
  -1  -3  10       19.66       29.78      2.04 o 
   0  -3  10       23.52       19.72      1.77 o 
   1  -3  10       84.15       84.01      2.99 o 
   2  -3  10      106.22      106.46      1.97 o 
   3  -3  10       92.90       84.09      1.88 o 
   4  -3  10      183.10      177.72      2.95 o 
   5  -3  10      234.49      240.35      3.60 o 
  -6  -2  10        0.33        0.54      0.68 o 
  -5  -2  10       54.20       53.17      3.13 o 
  -4  -2  10       64.72       66.63      2.99 o 
  -3  -2  10       26.39       29.44      2.72 o 
  -2  -2  10       64.04       52.06      1.68 o 
  -1  -2  10      753.45      740.04     11.69 o 
   0  -2  10      135.55      135.45      2.26 o 
   1  -2  10      234.66      233.14      3.36 o 
   2  -2  10       25.03       28.01      1.08 o 
   3  -2  10       23.45       21.37      1.25 o 
   4  -2  10       87.72       80.60      2.44 o 
   5  -2  10        5.13        4.37      0.82 o 
  -6  -1  10      132.90      139.39      5.17 o 
  -5  -1  10      109.66      108.38      4.22 o 
  -4  -1  10      209.03      198.03      3.60 o 
  -3  -1  10      260.97      263.35      4.09 o 
  -2  -1  10       15.99       20.40      1.77 o 
  -1  -1  10        6.77        9.93      1.36 o 
   0  -1  10       52.51       45.09      2.04 o 
   1  -1  10      190.73      226.60      3.22 o 
   2  -1  10      546.66      498.18      4.92 o 
   3  -1  10        0.05        0.44      0.52 o 
   4  -1  10       63.25       63.91      2.31 o 
   5  -1  10       43.57       51.44      1.74 o 
  -6   0  10        8.74        9.66      1.90 o 
  -5   0  10      178.73      173.38      5.30 o 
  -4   0  10       10.55       11.14      1.10 o 
  -3   0  10       20.85       22.10      1.25 o 
  -2   0  10      184.48      189.29      4.90 o 
  -1   0  10       80.61       96.28      3.40 o 
   0   0  10       82.79       72.32      1.34 o 
   1   0  10       53.95       50.69      1.38 o 
   2   0  10      408.51      418.79      4.40 o 
   3   0  10     1034.54      981.04      8.35 o 
   4   0  10        9.13        8.72      0.89 o 
   5   0  10       36.65       37.55      1.89 o 
  -6   1  10       79.88       73.57      3.94 o 
  -5   1  10        8.47       11.97      1.90 o 
  -4   1  10      154.02      147.54      3.17 o 
  -3   1  10      191.94      171.57      3.32 o 
  -2   1  10      307.31      329.90      6.94 o 
  -1   1  10       68.63       82.00      3.26 o 
   0   1  10        0.52        2.58      0.95 o 
   1   1  10       35.77       46.01      1.31 o 
   2   1  10       16.95       16.20      0.96 o 
   3   1  10       17.41       12.59      1.06 o 
   4   1  10       10.24       11.07      1.30 o 
   5   1  10        0.52        0.80      0.78 o 
  -6   2  10       76.84       75.47      4.08 o 
  -5   2  10      596.05      564.07     10.74 o 
  -4   2  10        1.70        1.32      0.72 o 
  -3   2  10      616.51      614.28      7.35 o 
  -2   2  10        9.68        5.98      1.22 o 
  -1   2  10       93.09       95.73      3.67 o 
   0   2  10       87.23       85.13      3.54 o 
   1   2  10      217.14      204.12      5.71 o 
   2   2  10       40.44       41.45      1.92 o 
   3   2  10       38.09       38.17      1.97 o 
   4   2  10        1.08        0.77      0.82 o 
   5   2  10        0.79        0.30      1.90 o 
  -6   3  10        6.76        6.12      1.63 o 
  -5   3  10        9.84        9.66      1.77 o 
  -4   3  10       81.01       66.41      2.26 o 
  -3   3  10      142.55      148.36      5.85 o 
  -2   3  10      503.40      499.34      9.66 o 
  -1   3  10        5.24        7.07      1.50 o 
   0   3  10       23.42       29.24      2.31 o 
   1   3  10      192.50      182.22      5.44 o 
   2   3  10        9.17        8.62      1.97 o 
   3   3  10       35.72       41.32      2.11 o 
   4   3  10        3.10        3.29      1.01 o 
  -6   4  10       31.04       30.46      2.99 o 
  -5   4  10       17.29       18.77      2.31 o 
  -4   4  10        5.20        5.31      0.96 o 
  -3   4  10       81.48       81.55      3.60 o 
  -2   4  10      730.94      742.76     12.92 o 
  -1   4  10      333.44      342.82      8.02 o 
   0   4  10       22.50       16.59      2.04 o 
   1   4  10       53.62       60.79      3.54 o 
   2   4  10       10.30        9.40      1.24 o 
   3   4  10       15.00       17.23      1.68 o 
   4   4  10       54.91       61.14      2.67 o 
  -6   5  10       33.18       39.03      3.13 o 
  -5   5  10       50.35       43.92      2.99 o 
  -4   5  10       31.67       33.07      2.79 o 
  -3   5  10       71.61       63.94      2.34 o 
  -2   5  10      108.35      102.67      4.35 o 
  -1   5  10        1.71        0.14      0.95 o 
   0   5  10       45.24       46.24      3.13 o 
   1   5  10        0.83        0.57      0.88 o 
   2   5  10      120.88      129.36      4.90 o 
   3   5  10        5.70        5.42      1.15 o 
  -6   6  10       12.53       13.73      2.31 o 
  -5   6  10        2.45        0.54      1.22 o 
  -4   6  10        7.03        9.46      1.24 o 
  -3   6  10        2.79        2.57      1.43 o 
  -2   6  10       47.16       47.60      3.40 o 
  -1   6  10       44.66       41.34      3.13 o 
   0   6  10       28.40       26.11      2.86 o 
   1   6  10       74.94       78.21      2.87 o 
   2   6  10       29.87       26.71      1.96 o 
   3   6  10       18.79       20.53      3.40 o 
  -5   7  10       35.50       36.99      2.99 o 
  -4   7  10      214.73      207.16      6.66 o 
  -3   7  10       36.97       38.70      2.99 o 
  -2   7  10       43.59       40.12      3.26 o 
  -1   7  10       13.55       14.01      2.31 o 
   0   7  10       85.93       89.48      4.76 o 
   1   7  10        4.37        5.21      1.90 o 
   2   7  10       53.79       63.16      3.06 o 
  -4   8  10        0.03       -0.41      0.95 o 
  -3   8  10       22.10       23.26      1.83 o 
  -2   8  10        2.51        2.31      0.98 o 
  -1   8  10       30.13       30.60      3.13 o 
   0   8  10       34.29       37.72      2.28 o 
   1   8  10        6.63        4.98      1.18 o 
  -3   9  10        7.48        9.03      1.37 o 
  -2   9  10        0.44        0.39      0.80 o 
  -1   9  10       31.00       29.24      3.54 o 
   0 -11  11        6.43        9.02      1.58 o 
   1 -11  11       48.34       49.78      2.88 o 
  -2 -10  11       11.94       10.40      1.54 o 
  -1 -10  11        0.01        0.61      1.06 o 
   0 -10  11       62.23       64.00      2.93 o 
   1 -10  11        1.70        0.22      1.16 o 
   2 -10  11        3.19        3.54      0.88 o 
   3 -10  11        8.78        7.89      2.04 o 
  -3  -9  11        0.44        1.09      1.36 o 
  -2  -9  11        7.17        9.61      1.39 o 
  -1  -9  11       65.58       74.81      3.03 o 
   0  -9  11      180.33      183.43      4.47 o 
   1  -9  11        0.09        0.34      0.87 o 
   2  -9  11        1.50        1.69      0.73 o 
   3  -9  11        0.49        0.38      0.68 o 
   4  -9  11       11.32       10.49      1.43 o 
  -4  -8  11        7.27        7.48      1.77 o 
  -3  -8  11        6.02        6.53      1.77 o 
  -2  -8  11        9.30       12.50      2.65 o 
  -1  -8  11        1.06       -0.72      0.72 o 
   0  -8  11        6.70        6.63      1.15 o 
   1  -8  11       61.58       66.08      2.64 o 
   2  -8  11      160.60      154.90      3.07 o 
   3  -8  11        0.84        1.27      0.65 o 
   4  -8  11       13.02       14.44      1.63 o 
  -4  -7  11       12.47       14.28      2.31 o 
  -3  -7  11        1.75        2.43      0.91 o 
  -2  -7  11        3.43        2.72      0.87 o 
  -1  -7  11      129.34      126.54      3.37 o 
   0  -7  11      104.99      108.79      4.35 o 
   1  -7  11        0.02        0.41      1.09 o 
   2  -7  11        0.35        1.66      0.72 o 
   3  -7  11       23.64       23.76      1.75 o 
   4  -7  11        0.03       -0.72      0.75 o 
   5  -7  11        4.48        2.92      0.96 o 
  -5  -6  11        6.97        7.07      1.50 o 
  -4  -6  11        2.59        3.26      1.22 o 
  -3  -6  11        8.83        7.11      1.14 o 
  -2  -6  11        1.62        1.85      0.68 o 
  -1  -6  11        5.99        7.38      1.29 o 
   0  -6  11       97.87       92.61      3.94 o 
   1  -6  11      635.03      591.79      7.20 o 
   2  -6  11       46.24       40.91      1.41 o 
   3  -6  11        0.26       -0.12      0.49 o 
   4  -6  11        0.71        0.73      0.57 o 
   5  -6  11        0.02       -0.24      0.91 o 
  -5  -5  11       52.96       61.19      3.26 o 
  -4  -5  11       75.57       69.05      2.28 o 
  -3  -5  11      454.65      424.69      5.67 o 
  -2  -5  11       22.88       19.30      1.21 o 
  -1  -5  11       98.27       90.98      3.81 o 
   0  -5  11        3.67        2.31      1.09 o 
   1  -5  11        4.19        3.16      0.82 o 
   2  -5  11      207.86      190.66      2.85 o 
   3  -5  11        4.72        5.96      1.28 o 
   4  -5  11       81.61       78.34      2.53 o 
   5  -5  11       27.01       29.52      1.53 o 
  -6  -4  11        9.14       10.33      1.50 o 
  -5  -4  11        2.85        3.11      1.02 o 
  -4  -4  11       29.54       27.20      2.18 o 
  -3  -4  11      151.69      159.73      3.16 o 
  -2  -4  11       21.00       19.55      1.24 o 
  -1  -4  11       16.94       15.50      1.77 o 
   0  -4  11      262.97      254.97      6.26 o 
   1  -4  11      163.73      162.16      3.01 o 
   2  -4  11      139.76      139.74      2.37 o 
   3  -4  11        8.02        5.98      0.74 o 
   4  -4  11       68.74       79.70      2.09 o 
   5  -4  11      201.51      197.74      3.37 o 
  -6  -3  11        2.90        2.31      0.95 o 
  -5  -3  11      123.97      116.54      4.35 o 
  -4  -3  11      323.22      296.86      6.53 o 
  -3  -3  11       29.46       27.48      2.04 o 
  -2  -3  11       59.98       63.43      1.96 o 
  -1  -3  11      428.03      408.50      8.16 o 
   0  -3  11      439.41      439.22      5.19 o 
   1  -3  11       93.80       97.19      2.19 o 
   2  -3  11       37.26       34.94      1.28 o 
   3  -3  11       34.14       30.18      1.30 o 
   4  -3  11        2.65        2.84      0.70 o 
   5  -3  11       74.39       79.78      2.20 o 
  -6  -2  11        6.43        9.52      1.90 o 
  -5  -2  11       37.89       42.16      2.86 o 
  -4  -2  11       11.24       10.47      1.77 o 
  -3  -2  11      361.10      353.85      5.04 o 
  -2  -2  11      192.11      188.16      3.35 o 
  -1  -2  11       16.15       25.57      2.04 o 
   0  -2  11      920.82      885.26      8.39 o 
   1  -2  11        2.32        3.56      1.22 o 
   2  -2  11      231.79      250.09      3.28 o 
   3  -2  11       12.03       18.40      1.09 o 
   4  -2  11      103.36      104.93      2.35 o 
   5  -2  11        9.04        8.92      1.04 o 
  -6  -1  11       42.62       41.20      3.13 o 
  -5  -1  11       11.77       13.87      2.04 o 
  -4  -1  11        0.80        0.54      0.68 o 
  -3  -1  11        9.65       14.40      1.20 o 
  -2  -1  11      156.03      133.13      4.22 o 
  -1  -1  11       34.91       29.71      0.87 o 
   0  -1  11       17.35       21.10      2.24 o 
   1  -1  11      325.48      313.73      5.85 o 
   2  -1  11       34.48       33.42      1.35 o 
   3  -1  11      339.35      332.64      4.13 o 
   4  -1  11       33.35       31.65      1.48 o 
   5  -1  11        7.13        6.90      0.92 o 
  -6   0  11       54.27       54.94      3.67 o 
  -5   0  11       16.91       15.77      2.04 o 
  -4   0  11      309.08      329.24      5.92 o 
  -3   0  11       16.89       15.95      1.20 o 
  -2   0  11       30.31       23.39      2.04 o 
  -1   0  11       22.00       11.56      1.63 o 
   0   0  11        2.89        1.42      0.68 o 
   1   0  11        1.01        0.54      0.45 o 
   2   0  11      152.45      142.19      2.42 o 
   3   0  11       52.26       52.21      1.70 o 
   4   0  11        1.72        1.07      0.62 o 
   5   0  11        0.12       -0.34      0.66 o 
  -6   1  11       48.39       56.30      3.67 o 
  -5   1  11      398.90      361.86      8.30 o 
  -4   1  11      477.87      439.54      8.84 o 
  -3   1  11        0.61       -0.23      0.52 o 
  -2   1  11      421.83      439.10      8.70 o 
  -1   1  11        8.17        8.02      1.50 o 
   0   1  11        1.82       -0.54      0.82 o 
   1   1  11       12.20       10.20      1.77 o 
   2   1  11      122.19      114.94      2.18 o 
   3   1  11        4.68        5.94      1.04 o 
   4   1  11      130.50      136.22      3.54 o 
  -6   2  11       65.55       65.41      3.81 o 
  -5   2  11      199.26      184.40      5.85 o 
  -4   2  11       28.42       21.86      2.45 o 
  -3   2  11       47.91       45.13      2.31 o 
  -2   2  11      122.89      144.69      4.76 o 
  -1   2  11        8.50       11.97      1.77 o 
   0   2  11        0.18        1.22      1.09 o 
   1   2  11      154.69      142.11      4.90 o 
   2   2  11       65.96       62.15      2.35 o 
   3   2  11        1.48        2.02      1.36 o 
   4   2  11       27.49       31.26      2.86 o 
  -6   3  11       42.85       38.76      3.13 o 
  -5   3  11       13.64       10.06      1.77 o 
  -4   3  11      105.39      102.78      5.64 o 
  -3   3  11       94.18       94.77      2.74 o 
  -2   3  11       12.51       11.29      1.90 o 
  -1   3  11      677.10      655.46     11.97 o 
   0   3  11       73.92       66.63      3.40 o 
   1   3  11        7.93        7.21      1.63 o 
   2   3  11       97.26      100.53      3.07 o 
   3   3  11       44.66       42.56      2.26 o 
   4   3  11       22.17       23.13      1.96 o 
  -6   4  11        6.79        7.75      1.77 o 
  -5   4  11        4.29        2.72      1.36 o 
  -4   4  11        9.85        8.23      2.24 o 
  -3   4  11      105.26       96.71      2.83 o 
  -2   4  11        0.92        2.18      1.22 o 
  -1   4  11        9.31       11.15      1.90 o 
   0   4  11       53.75       42.02      3.13 o 
   1   4  11       12.39       15.91      2.18 o 
   2   4  11        2.78        1.95      0.91 o 
   3   4  11       37.83       37.93      2.26 o 
  -6   5  11       10.13        7.75      1.90 o 
  -5   5  11       61.10       62.96      3.67 o 
  -4   5  11       12.21       12.73      1.43 o 
  -3   5  11       32.19       37.12      1.96 o 
  -2   5  11        8.07        7.48      1.63 o 
  -1   5  11       10.82        9.25      1.90 o 
   0   5  11       22.56       19.72      2.45 o 
   1   5  11       87.57       83.36      2.92 o 
   2   5  11        0.01       -0.54      0.75 o 
   3   5  11       36.90       33.51      2.26 o 
  -5   6  11        4.16        2.86      1.36 o 
  -4   6  11        0.20       -0.65      0.65 o 
  -3   6  11       33.17       31.34      2.11 o 
  -2   6  11        0.92        1.22      1.22 o 
  -1   6  11      138.07      141.43      5.58 o 
   0   6  11      118.68      112.60      5.03 o 
   1   6  11       68.10       78.25      4.42 o 
   2   6  11       15.59       11.91      1.54 o 
  -5   7  11       32.45       33.59      2.99 o 
  -4   7  11       17.19       17.81      2.31 o 
  -3   7  11       25.70       30.57      1.99 o 
  -2   7  11        1.59        1.77      1.50 o 
  -1   7  11        6.68        7.21      1.90 o 
   0   7  11       36.10       39.57      3.67 o 
   1   7  11       10.01       12.28      1.54 o 
  -4   8  11        0.28        0.27      1.09 o 
  -3   8  11        1.23        1.11      0.88 o 
  -2   8  11       29.90       31.00      3.26 o 
  -1   8  11       35.77       42.29      3.81 o 
   0   8  11       63.53       63.67      2.88 o 
  -1 -10  12       35.86       37.94      2.45 o 
   0 -10  12        9.38       10.17      1.58 o 
   1 -10  12       66.02       76.61      3.27 o 
   2 -10  12       62.74       64.15      2.31 o 
  -3  -9  12        0.06       -0.27      1.36 o 
  -2  -9  12        0.10        0.38      0.91 o 
  -1  -9  12        8.09        6.35      1.30 o 
   0  -9  12        5.70        4.94      1.70 o 
   1  -9  12       34.52       38.21      2.31 o 
   2  -9  12        9.48        7.18      1.02 o 
   3  -9  12        7.30        9.43      1.39 o 
  -3  -8  12        5.29        4.62      1.63 o 
  -2  -8  12       12.08       12.61      2.18 o 
  -1  -8  12        4.73        3.15      1.16 o 
   0  -8  12        6.00        8.11      1.30 o 
   1  -8  12       21.72       20.57      1.36 o 
   2  -8  12       49.58       54.23      1.96 o 
   3  -8  12        3.76        1.30      1.50 o 
   4  -8  12       25.06       28.76      1.97 o 
  -4  -7  12        9.38        8.30      1.90 o 
  -3  -7  12       28.63       29.88      2.58 o 
  -2  -7  12       76.71       72.63      3.26 o 
  -1  -7  12      101.87       98.18      4.35 o 
   0  -7  12        2.25        0.82      1.09 o 
   1  -7  12       71.99       64.52      2.32 o 
   2  -7  12      303.58      284.64      4.98 o 
   3  -7  12        0.33        0.32      0.75 o 
   4  -7  12       16.19       15.95      1.63 o 
  -5  -6  12        9.46       11.01      1.90 o 
  -4  -6  12       27.65       26.65      1.66 o 
  -3  -6  12        0.03        0.29      0.62 o 
  -2  -6  12       40.15       34.79      1.63 o 
  -1  -6  12        4.37        3.30      1.22 o 
   0  -6  12       24.70       23.80      2.31 o 
   1  -6  12       31.98       32.13      4.08 o 
   2  -6  12      160.24      155.53      2.69 o 
   3  -6  12       69.15       64.73      1.89 o 
   4  -6  12       24.57       29.43      1.49 o 
  -5  -5  12       60.89       70.71      3.67 o 
  -4  -5  12       26.80       33.59      2.31 o 
  -3  -5  12       75.60       70.35      2.19 o 
  -2  -5  12       20.07       20.09      1.31 o 
  -1  -5  12        8.73        6.94      1.50 o 
   0  -5  12      250.87      248.99      6.53 o 
   1  -5  12      101.63      105.25      2.65 o 
   2  -5  12        0.60        0.79      0.58 o 
   3  -5  12       71.64       68.29      1.90 o 
   4  -5  12        0.44        0.19      0.59 o 
   5  -5  12      112.83      125.53      2.81 o 
  -5  -4  12       23.17       24.61      2.45 o 
  -4  -4  12       42.91       37.67      2.58 o 
  -3  -4  12       71.14       68.57      2.25 o 
  -2  -4  12      173.50      169.78      4.22 o 
  -1  -4  12        0.02        0.00      0.95 o 
   0  -4  12      270.43      274.73      4.11 o 
   1  -4  12       32.41       30.61      1.43 o 
   2  -4  12       18.10       19.02      1.21 o 
   3  -4  12       59.03       55.58      1.72 o 
   4  -4  12        6.80        6.96      0.91 o 
   5  -4  12       70.85       70.24      2.18 o 
  -6  -3  12       42.20       43.90      2.12 o 
  -5  -3  12       26.76       24.48      2.45 o 
  -4  -3  12       36.30       39.71      2.58 o 
  -3  -3  12        5.64        6.21      0.96 o 
  -2  -3  12       93.64       96.19      6.26 o 
  -1  -3  12      683.05      607.59     10.88 o 
   0  -3  12        8.29        6.60      0.88 o 
   1  -3  12      183.79      170.89      6.60 o 
   2  -3  12       33.27       34.86      1.34 o 
   3  -3  12        0.01       -0.48      0.48 o 
   4  -3  12       71.72       77.41      2.23 o 
   5  -3  12       48.79       55.65      2.38 o 
  -6  -2  12       26.38       24.34      2.72 o 
  -5  -2  12        7.88        6.94      1.63 o 
  -4  -2  12       28.58       23.66      2.18 o 
  -3  -2  12      211.84      221.64      7.62 o 
  -2  -2  12       14.37       16.73      1.90 o 
  -1  -2  12      110.84      107.84      4.08 o 
   0  -2  12       68.35       60.27      2.72 o 
   1  -2  12        0.06       -0.30      0.54 o 
   2  -2  12        0.03        1.03      0.52 o 
   3  -2  12        6.77        6.56      0.78 o 
   4  -2  12        6.03        4.82      0.82 o 
   5  -2  12        8.63        7.27      0.98 o 
  -6  -1  12       10.57       10.47      2.04 o 
  -5  -1  12        3.06        1.50      1.22 o 
  -4  -1  12        0.50        0.27      0.95 o 
  -3  -1  12       40.45       38.06      1.72 o 
  -2  -1  12       88.26       94.10      3.67 o 
  -1  -1  12       21.52       20.15      0.76 o 
   0  -1  12        5.69        6.57      0.68 o 
   1  -1  12      127.21      120.45      2.39 o 
   2  -1  12      157.05      159.19      2.62 o 
   3  -1  12       84.45       83.72      2.08 o 
   4  -1  12       27.51       26.05      1.43 o 
   5  -1  12       13.96       14.89      1.33 o 
  -6   0  12        0.16       -0.54      1.09 o 
  -5   0  12       17.69       16.86      2.31 o 
  -4   0  12      347.16      325.59      5.29 o 
  -3   0  12      288.99      286.81      4.75 o 
  -2   0  12       19.79       18.22      2.04 o 
  -1   0  12      326.91      334.80      7.62 o 
   0   0  12       90.17       92.50      1.90 o 
   1   0  12       96.81       89.18      1.98 o 
   2   0  12       74.79       62.23      2.10 o 
   3   0  12        2.89        4.10      0.74 o 
   4   0  12       28.85       30.18      2.37 o 
  -6   1  12       79.19       82.14      4.35 o 
  -5   1  12       65.01       63.51      3.54 o 
  -4   1  12      364.60      354.25      5.53 o 
  -3   1  12      110.29      106.56      2.84 o 
  -2   1  12        7.59        6.53      1.50 o 
  -1   1  12      118.63      125.52      4.62 o 
   0   1  12       51.24       53.99      3.13 o 
   1   1  12        7.13        4.22      1.36 o 
   2   1  12      145.15      137.30      3.46 o 
   3   1  12       59.46       56.34      2.52 o 
   4   1  12        5.19        5.29      1.10 o 
  -6   2  12        0.01        0.82      1.36 o 
  -5   2  12       35.58       35.63      2.86 o 
  -4   2  12        3.88        3.58      0.91 o 
  -3   2  12      270.01      271.72      4.75 o 
  -2   2  12      263.71      262.86      6.94 o 
  -1   2  12      114.09      116.00      4.49 o 
   0   2  12      474.87      421.97      9.25 o 
   1   2  12       22.30       21.49      2.45 o 
   2   2  12       46.99       48.62      2.26 o 
   3   2  12       62.54       66.79      3.26 o 
   4   2  12       29.37       29.41      3.13 o 
  -6   3  12       25.96       28.97      2.99 o 
  -5   3  12       16.70       15.64      2.18 o 
  -4   3  12       42.44       42.47      2.02 o 
  -3   3  12      156.79      143.45      3.50 o 
  -2   3  12        0.30        1.22      1.09 o 
  -1   3  12        0.58        0.82      1.09 o 
   0   3  12       75.51       67.59      3.67 o 
   1   3  12       75.42       65.27      3.67 o 
   2   3  12       12.35       11.86      1.50 o 
   3   3  12        5.95        4.75      1.20 o 
  -6   4  12       32.36       28.69      2.99 o 
  -5   4  12       20.83       23.80      2.58 o 
  -4   4  12        2.81        2.55      0.88 o 
  -3   4  12       26.24       25.81      2.99 o 
  -2   4  12        9.26        6.39      1.50 o 
  -1   4  12       24.81       28.29      2.86 o 
   0   4  12       75.76       79.96      4.08 o 
   1   4  12      161.82      151.49      5.71 o 
   2   4  12       99.80      108.31      3.46 o 
   3   4  12        0.29       -0.38      0.95 o 
  -5   5  12        0.96        2.04      1.22 o 
  -4   5  12       44.71       40.12      2.21 o 
  -3   5  12       74.85       76.49      2.73 o 
  -2   5  12       28.47       27.74      2.86 o 
  -1   5  12        0.61       -1.09      1.09 o 
   0   5  12        2.45        2.58      1.50 o 
   1   5  12      111.85      106.90      6.46 o 
   2   5  12        9.37        7.59      1.34 o 
  -5   6  12       10.63       13.46      2.18 o 
  -4   6  12       93.37       93.32      3.21 o 
  -3   6  12       25.12       32.85      2.03 o 
  -2   6  12       82.80       91.93      4.76 o 
  -1   6  12       16.72       18.36      2.86 o 
   0   6  12       11.02       11.29      2.18 o 
   1   6  12       46.71       51.05      2.72 o 
   2   6  12        2.51        3.67      1.25 o 
  -4   7  12        3.14        3.26      1.36 o 
  -3   7  12       33.37       34.04      2.65 o 
  -2   7  12       31.35       34.81      3.54 o 
  -1   7  12        1.39        0.82      1.50 o 
   0   7  12       93.64      106.89      5.44 o 
   1   7  12        0.15        0.17      0.88 o 
  -3   8  12        2.10        1.84      1.70 o 
  -2   8  12       24.44       23.66      3.40 o 
  -1   8  12       10.44       11.42      2.45 o 
  -1 -10  13       27.69       31.83      2.35 o 
   0 -10  13       18.67       19.22      3.67 o 
   1 -10  13       14.62       16.82      1.52 o 
   2 -10  13        0.12       -0.22      0.74 o 
  -2  -9  13       10.17       10.73      1.58 o 
  -1  -9  13       28.68       24.88      2.07 o 
   0  -9  13        1.46        0.82      0.96 o 
   1  -9  13       26.40       27.25      1.64 o 
   2  -9  13       32.45       37.47      3.70 o 
   3  -9  13       26.34       24.50      2.01 o 
  -3  -8  13       77.45       74.11      4.22 o 
  -2  -8  13        0.93        1.77      1.06 o 
  -1  -8  13       47.00       47.71      2.45 o 
   0  -8  13       24.73       24.46      1.97 o 
   1  -8  13       13.33       14.87      1.28 o 
   2  -8  13        1.33        2.30      0.78 o 
   3  -8  13       48.49       51.69      2.44 o 
  -4  -7  13        0.49        1.63      1.36 o 
  -3  -7  13       60.49       62.23      3.54 o 
  -2  -7  13      127.23      128.24      5.03 o 
  -1  -7  13        0.12       -0.82      1.09 o 
   0  -7  13        0.56        0.27      1.09 o 
   1  -7  13      138.58      139.20      3.46 o 
   2  -7  13       24.57       24.10      1.70 o 
   3  -7  13       45.23       42.11      2.31 o 
   4  -7  13       40.36       44.22      3.06 o 
  -4  -6  13        7.49        4.28      1.06 o 
  -3  -6  13       19.84       14.81      1.37 o 
  -2  -6  13       11.20       13.96      3.60 o 
  -1  -6  13      167.07      154.26      3.12 o 
   0  -6  13       11.33       12.37      2.04 o 
   1  -6  13       75.79       81.79      2.48 o 
   2  -6  13        3.66        3.86      0.95 o 
   3  -6  13       50.76       53.02      1.77 o 
   4  -6  13       30.97       32.45      1.60 o 
  -5  -5  13        0.28        0.68      0.87 o 
  -4  -5  13        5.56        5.58      1.36 o 
  -3  -5  13        3.84        1.45      0.72 o 
  -2  -5  13        0.84        0.63      1.09 o 
  -1  -5  13       19.23       22.57      2.31 o 
   0  -5  13       62.97       65.55      3.67 o 
   1  -5  13        9.94        9.68      1.08 o 
   2  -5  13       13.68       14.23      1.06 o 
   3  -5  13        3.35        2.00      0.68 o 
   4  -5  13        0.26       -0.62      0.62 o 
  -5  -4  13       14.78       13.60      2.18 o 
  -4  -4  13       26.24       27.33      2.31 o 
  -3  -4  13       18.32       12.19      1.24 o 
  -2  -4  13       56.48       53.52      1.99 o 
  -1  -4  13       71.16       67.18      3.40 o 
   0  -4  13      264.50      272.08      4.17 o 
   1  -4  13       28.10       24.23      1.36 o 
   2  -4  13       15.51       16.87      1.09 o 
   3  -4  13       24.29       27.19      1.35 o 
   4  -4  13        0.50        1.09      0.71 o 
  -5  -3  13       46.16       49.23      3.26 o 
  -4  -3  13      118.45      124.70      4.35 o 
  -3  -3  13       96.60       85.50      2.54 o 
  -2  -3  13      194.56      201.70      4.56 o 
  -1  -3  13      292.39      265.31      6.80 o 
   0  -3  13        3.99        2.11      0.95 o 
   1  -3  13       29.55       29.74      1.70 o 
   2  -3  13        5.06        4.35      0.68 o 
   3  -3  13        0.23        0.53      0.56 o 
   4  -3  13        1.92        2.51      0.82 o 
  -6  -2  13       49.02       53.44      3.67 o 
  -5  -2  13        7.45        7.07      1.77 o 
  -4  -2  13       66.42       64.32      3.40 o 
  -3  -2  13        7.29        5.59      1.70 o 
  -2  -2  13       28.48       31.55      2.58 o 
  -1  -2  13       10.73        9.23      1.16 o 
   0  -2  13      495.82      466.75      5.41 o 
   1  -2  13        7.45        6.70      0.95 o 
   2  -2  13      177.18      168.37      2.78 o 
   3  -2  13       37.84       40.25      1.58 o 
   4  -2  13        3.42        3.94      0.81 o 
  -6  -1  13        4.01        2.99      1.63 o 
  -5  -1  13      113.21      117.63      4.76 o 
  -4  -1  13        0.04       -0.82      0.82 o 
  -3  -1  13      122.76      117.76      2.98 o 
  -2  -1  13      113.62      132.32      4.62 o 
  -1  -1  13       93.38       84.99      3.81 o 
   0  -1  13       34.43       39.49      1.29 o 
   1  -1  13        4.28        4.22      1.36 o 
   2  -1  13       15.08       14.90      1.05 o 
   3  -1  13       52.31       48.56      1.70 o 
   4  -1  13       62.61       65.69      2.05 o 
  -6   0  13       11.94       10.61      2.18 o 
  -5   0  13        0.75       -0.27      1.09 o 
  -4   0  13       99.81       99.76      3.12 o 
  -3   0  13      417.91      386.76      6.73 o 
  -2   0  13        2.85        2.86      1.22 o 
  -1   0  13       90.71       90.70      3.94 o 
   0   0  13       33.88       36.04      2.72 o 
   1   0  13      165.61      156.61      2.78 o 
   2   0  13       12.22       12.84      1.00 o 
   3   0  13        7.66        7.26      0.94 o 
   4   0  13        2.27        1.61      0.74 o 
  -6   1  13        0.08        1.63      1.50 o 
  -5   1  13       57.62       63.91      3.67 o 
  -4   1  13       70.35       67.77      2.55 o 
  -3   1  13        0.78       -0.62      0.62 o 
  -2   1  13      923.13      889.49     14.96 o 
  -1   1  13       11.56        6.39      1.50 o 
   0   1  13      292.97      276.87      7.34 o 
   1   1  13       38.51       36.31      2.86 o 
   2   1  13        1.81        1.69      1.36 o 
   3   1  13        5.39        5.54      1.15 o 
   4   1  13       25.52       30.27      2.16 o 
  -6   2  13        0.15        1.22      1.50 o 
  -5   2  13       23.84       24.89      2.58 o 
  -4   2  13       21.68       25.31      3.81 o 
  -3   2  13       50.94       47.84      2.11 o 
  -2   2  13       22.53       19.31      2.45 o 
  -1   2  13      112.06      119.94      4.76 o 
   0   2  13        5.49        1.63      1.36 o 
   1   2  13      151.47      145.37      5.44 o 
   2   2  13        3.21        3.20      1.01 o 
   3   2  13       15.27       17.22      3.20 o 
  -6   3  13        3.90        3.81      1.63 o 
  -5   3  13       11.78       12.51      2.18 o 
  -4   3  13       76.82       79.66      2.79 o 
  -3   3  13       17.59       13.48      1.44 o 
  -2   3  13        1.12        0.00      1.09 o 
  -1   3  13      315.40      328.54      8.43 o 
   0   3  13       99.18      116.13      5.03 o 
   1   3  13       31.23       46.64      3.40 o 
   2   3  13      112.15      112.33      3.51 o 
   3   3  13       15.67       13.66      1.68 o 
  -5   4  13       11.66       10.33      2.04 o 
  -4   4  13       15.09       16.98      1.63 o 
  -3   4  13       20.00       17.82      2.99 o 
  -2   4  13       21.37       18.36      2.45 o 
  -1   4  13       70.35       69.22      4.08 o 
   0   4  13      103.64      105.39      4.90 o 
   1   4  13       86.95       90.30      4.76 o 
   2   4  13        0.00        0.12      0.85 o 
  -5   5  13        1.37        2.72      1.36 o 
  -4   5  13        6.60        5.70      1.70 o 
  -3   5  13       43.31       38.01      2.38 o 
  -2   5  13       12.14       10.61      2.04 o 
  -1   5  13       53.31       51.67      3.67 o 
   0   5  13       15.29       17.81      2.58 o 
   1   5  13       53.61       52.75      2.63 o 
   2   5  13       48.81       49.37      3.67 o 
  -4   6  13        4.84        3.13      1.50 o 
  -3   6  13       25.95       25.94      2.01 o 
  -2   6  13       67.84       76.56      4.62 o 
  -1   6  13        0.03        2.45      1.63 o 
   0   6  13        0.60        2.72      1.63 o 
   1   6  13        4.67        2.92      1.16 o 
  -3   7  13        3.11        3.95      2.11 o 
  -2   7  13       59.61       61.33      4.49 o 
  -1   7  13       12.12       17.00      2.86 o 
   0   7  13        6.57        8.16      2.18 o 
  -2  -9  14        0.10       -0.79      0.91 o 
  -1  -9  14        7.40        7.92      1.49 o 
   0  -9  14       30.16       31.13      2.35 o 
   1  -9  14       44.40       43.49      2.02 o 
   2  -9  14       36.90       35.95      1.86 o 
  -3  -8  14        0.02       -1.09      1.09 o 
  -2  -8  14       28.85       25.94      2.31 o 
  -1  -8  14       17.64       19.46      1.97 o 
   0  -8  14       20.42       26.38      2.86 o 
   1  -8  14       11.65        8.78      1.30 o 
   2  -8  14       18.77       19.96      1.50 o 
   3  -8  14       49.24       55.81      2.92 o 
  -3  -7  14       12.05       12.92      1.54 o 
  -2  -7  14        8.28        4.90      1.63 o 
  -1  -7  14        5.66        4.08      1.50 o 
   0  -7  14      185.56      187.66      6.39 o 
   1  -7  14       66.80       76.29      2.65 o 
   2  -7  14        1.65        1.82      0.95 o 
   3  -7  14        4.28        1.65      1.63 o 
  -4  -6  14        6.68        7.62      1.77 o 
  -3  -6  14       84.24       74.77      2.45 o 
  -2  -6  14       19.04       17.36      1.47 o 
  -1  -6  14       24.07       26.21      1.53 o 
   0  -6  14        2.27        4.08      1.63 o 
   1  -6  14        5.06        2.78      0.85 o 
   2  -6  14       15.33       18.04      1.19 o 
   3  -6  14       23.02       31.95      1.54 o 
   4  -6  14       15.06       15.71      1.49 o 
  -4  -5  14       20.32       19.04      2.18 o 
  -3  -5  14       33.07       31.03      1.76 o 
  -2  -5  14       26.16       22.53      1.50 o 
  -1  -5  14       29.84       25.29      2.58 o 
   0  -5  14       23.69       21.02      1.63 o 
   1  -5  14       49.39       52.51      2.03 o 
   2  -5  14        0.38        0.42      0.52 o 
   3  -5  14       44.09       43.61      1.71 o 
   4  -5  14       91.84      102.93      2.59 o 
  -5  -4  14        0.65        0.54      1.22 o 
  -4  -4  14        0.25        0.00      1.09 o 
  -3  -4  14        3.96        7.40      1.10 o 
  -2  -4  14       56.14       58.90      2.19 o 
  -1  -4  14      527.76      488.74     10.20 o 
   0  -4  14      239.31      222.76      5.10 o 
   1  -4  14       19.68       21.49      1.36 o 
   2  -4  14       11.07       10.86      2.02 o 
   3  -4  14       16.68       17.48      1.30 o 
   4  -4  14        9.87        7.66      1.01 o 
  -5  -3  14        0.04       -1.22      1.22 o 
  -4  -3  14        0.03       -0.27      1.09 o 
  -3  -3  14       32.18       27.35      1.72 o 
  -2  -3  14       11.83        6.40      1.16 o 
  -1  -3  14       18.73       15.80      1.43 o 
   0  -3  14      460.46      428.76      5.43 o 
   1  -3  14      293.69      277.06      8.84 o 
   2  -3  14       10.71       10.28      0.98 o 
   3  -3  14        1.64        2.54      0.72 o 
   4  -3  14        4.00        6.63      0.94 o 
  -5  -2  14       46.40       55.62      3.40 o 
  -4  -2  14        1.69        3.94      1.36 o 
  -3  -2  14       10.47       13.68      1.97 o 
  -2  -2  14       80.15       74.93      3.81 o 
  -1  -2  14      127.50      150.27      5.30 o 
   0  -2  14        2.28        0.70      0.50 o 
   1  -2  14       76.69       73.82      2.06 o 
   2  -2  14       43.71       42.46      1.53 o 
   3  -2  14       17.17       17.30      1.26 o 
   4  -2  14        4.70        6.58      0.98 o 
  -5  -1  14        0.60       -0.14      1.22 o 
  -4  -1  14        0.94        1.22      1.22 o 
  -3  -1  14      363.33      353.96      5.71 o 
  -2  -1  14       37.65       30.33      2.58 o 
  -1  -1  14      310.14      310.59      7.89 o 
   0  -1  14       41.36       30.46      2.86 o 
   1  -1  14       42.04       39.30      2.99 o 
   2  -1  14       12.36       11.67      0.98 o 
   3  -1  14       10.61       10.00      1.00 o 
   4  -1  14        3.80        2.08      0.79 o 
  -6   0  14      127.42      138.57      5.58 o 
  -5   0  14        3.15        1.90      1.36 o 
  -4   0  14        2.14        3.54      1.36 o 
  -3   0  14       13.18       10.54      1.27 o 
  -2   0  14       17.57       17.68      2.18 o 
  -1   0  14      169.05      143.47      5.30 o 
   0   0  14        0.73        0.68      1.09 o 
   1   0  14        7.84       13.87      2.31 o 
   2   0  14       16.95       17.67      1.68 o 
   3   0  14        5.66        3.90      0.79 o 
  -5   1  14        0.65        1.22      1.22 o 
  -4   1  14       23.11       23.25      2.45 o 
  -3   1  14        9.29        8.12      1.15 o 
  -2   1  14      106.30      105.66      4.62 o 
  -1   1  14       18.14       16.73      2.45 o 
   0   1  14       20.64       20.81      2.45 o 
   1   1  14       31.31       35.63      2.99 o 
   2   1  14        1.54        0.98      0.91 o 
   3   1  14        1.17        1.66      2.24 o 
  -5   2  14       23.87       27.33      2.86 o 
  -4   2  14        3.65        3.81      0.96 o 
  -3   2  14      120.83      118.81      3.36 o 
  -2   2  14       26.69       23.39      2.58 o 
  -1   2  14        3.92        0.82      1.22 o 
   0   2  14      333.52      368.93      9.25 o 
   1   2  14       64.26       74.25      4.08 o 
   2   2  14       64.81       69.20      4.22 o 
   3   2  14        6.78        5.58      1.35 o 
  -5   3  14        0.18        0.68      1.22 o 
  -4   3  14        0.82        0.26      0.81 o 
  -3   3  14       65.50       68.94      2.69 o 
  -2   3  14        0.80       -1.09      1.09 o 
  -1   3  14        6.34        4.90      1.63 o 
   0   3  14       39.69       29.37      2.99 o 
   1   3  14       89.14       95.73      4.90 o 
   2   3  14      131.83      142.19      4.69 o 
  -5   4  14        9.08        6.39      1.77 o 
  -4   4  14       31.58       25.70      2.72 o 
  -3   4  14       12.83       11.77      1.44 o 
  -2   4  14       75.70       72.07      4.35 o 
  -1   4  14       29.44       30.60      3.13 o 
   0   4  14       16.61       12.37      2.31 o 
   1   4  14        6.73        4.76      1.77 o 
   2   4  14       39.11       39.61      2.49 o 
  -4   5  14        1.28        1.63      1.22 o 
  -3   5  14        0.64        0.42      0.85 o 
  -2   5  14       64.58       64.87      4.22 o 
  -1   5  14        0.25       -1.22      1.22 o 
   0   5  14        9.54        7.62      2.04 o 
   1   5  14        6.21        7.10      2.04 o 
  -4   6  14       44.70       44.74      3.40 o 
  -3   6  14       77.65       79.48      3.10 o 
  -2   6  14       13.74       17.68      2.99 o 
  -1   6  14       66.35       84.99      5.03 o 
   0   6  14        4.93        7.34      2.31 o 
  -1  -9  15        2.56        4.13      1.34 o 
   0  -9  15        1.12        0.17      1.01 o 
   1  -9  15        7.80        7.83      1.20 o 
  -2  -8  15       19.64       21.55      2.16 o 
  -1  -8  15        3.96        4.90      1.77 o 
   0  -8  15       41.18       48.28      3.67 o 
   1  -8  15       97.51      111.73      4.76 o 
   2  -8  15       36.75       35.37      2.19 o 
  -3  -7  15        4.17        8.16      1.90 o 
  -2  -7  15       39.27       41.75      3.26 o 
  -1  -7  15        0.71       -0.54      1.36 o 
   0  -7  15       22.38       24.25      3.94 o 
   1  -7  15       32.48       38.50      1.99 o 
   2  -7  15        1.60        1.68      0.88 o 
   3  -7  15       45.23       48.37      6.05 o 
  -3  -6  15        0.04        0.14      1.36 o 
  -2  -6  15       50.20       48.45      2.09 o 
  -1  -6  15       25.48       31.18      1.76 o 
   0  -6  15       38.85       44.43      3.20 o 
   1  -6  15       84.90       91.52      2.81 o 
   2  -6  15      143.54      152.20      2.92 o 
   3  -6  15        1.17        1.13      0.94 o 
  -4  -5  15       37.80       38.76      2.86 o 
  -3  -5  15        8.20        7.91      1.16 o 
  -2  -5  15        4.91        3.14      2.24 o 
  -1  -5  15       28.05       29.92      2.86 o 
   0  -5  15       96.47       93.65      2.57 o 
   1  -5  15       21.49       20.60      1.46 o 
   2  -5  15        3.03        2.73      0.71 o 
   3  -5  15       32.81       40.08      1.71 o 
  -4  -4  15       27.43       34.95      2.72 o 
  -3  -4  15        2.25        1.34      0.81 o 
  -2  -4  15        0.40       -0.65      0.72 o 
  -1  -4  15       26.96       32.09      2.86 o 
   0  -4  15       13.21       13.42      1.17 o 
   1  -4  15       76.81       73.33      2.26 o 
   2  -4  15       31.74       30.54      1.42 o 
   3  -4  15       24.51       23.69      1.44 o 
  -5  -3  15       11.07       10.74      2.04 o 
  -4  -3  15       17.90        9.25      1.77 o 
  -3  -3  15        4.08        1.30      0.95 o 
  -2  -3  15       74.82       78.33      3.94 o 
  -1  -3  15        2.97        1.09      1.22 o 
   0  -3  15      172.52      176.84      5.64 o 
   1  -3  15        6.81        5.35      0.82 o 
   2  -3  15        0.08        0.29      0.59 o 
   3  -3  15       36.55       37.65      1.73 o 
  -5  -2  15      107.65      110.56      4.76 o 
  -4  -2  15       10.96       12.92      2.04 o 
  -3  -2  15       93.76       87.44      2.78 o 
  -2  -2  15       75.39       79.14      3.94 o 
  -1  -2  15       20.73       19.99      2.58 o 
   0  -2  15       14.48       13.73      2.45 o 
   1  -2  15        0.21        0.27      1.22 o 
   2  -2  15        0.34       -0.46      0.51 o 
   3  -2  15       25.74       27.74      1.52 o 
  -5  -1  15        5.35        8.57      1.90 o 
  -4  -1  15       13.69       11.97      2.04 o 
  -3  -1  15       18.89       18.51      1.58 o 
  -2  -1  15       13.73       19.31      2.45 o 
  -1  -1  15       39.49       49.50      3.40 o 
   0  -1  15       16.94       13.33      2.31 o 
   1  -1  15       86.62       81.46      4.22 o 
   2  -1  15        0.86        1.16      0.87 o 
   3  -1  15       14.02       14.98      1.78 o 
  -5   0  15        0.90       -0.82      1.36 o 
  -4   0  15        0.00        0.14      1.09 o 
  -3   0  15        0.10        0.47      1.22 o 
  -2   0  15       48.43       45.28      3.26 o 
  -1   0  15        1.78        5.17      1.50 o 
   0   0  15        3.65        4.22      1.50 o 
   1   0  15       25.95       21.21      2.72 o 
   2   0  15       41.04       42.06      5.44 o 
   3   0  15       21.32       16.99      1.83 o 
  -5   1  15       45.98       41.07      3.40 o 
  -4   1  15        6.48        4.49      1.50 o 
  -3   1  15        6.23        5.13      1.04 o 
  -2   1  15        5.87        5.03      1.63 o 
  -1   1  15      144.92      141.70      5.58 o 
   0   1  15       17.66       17.68      2.58 o 
   1   1  15      129.64      150.54      5.85 o 
   2   1  15       44.32       46.48      8.64 o 
   3   1  15        7.10        5.99      2.24 o 
  -5   2  15       52.23       52.90      3.67 o 
  -4   2  15       12.67       10.20      1.90 o 
  -3   2  15       44.77       42.33      3.06 o 
  -2   2  15       28.62       31.68      2.99 o 
  -1   2  15       37.17       42.43      3.54 o 
   0   2  15       26.35       27.88      2.99 o 
   1   2  15        0.37        1.09      1.50 o 
   2   2  15      225.30      244.15      5.43 o 
  -5   3  15        0.43       -1.09      1.09 o 
  -4   3  15        3.39        2.18      1.36 o 
  -3   3  15       40.86       38.59      3.67 o 
  -2   3  15        8.85        7.75      2.04 o 
  -1   3  15        2.57        2.04      1.50 o 
   0   3  15        1.09       -0.27      1.36 o 
   1   3  15        1.95        0.00      1.50 o 
   2   3  15       34.66       36.46      2.49 o 
  -4   4  15        0.32        1.90      1.22 o 
  -3   4  15        3.82        3.22      1.10 o 
  -2   4  15       15.96       13.33      2.45 o 
  -1   4  15       43.77       44.20      3.67 o 
   0   4  15        0.95        1.09      1.50 o 
   1   4  15        3.03        2.72      1.77 o 
  -4   5  15        0.84        1.22      1.22 o 
  -3   5  15       72.20       74.85      3.10 o 
  -2   5  15       58.97       65.68      4.49 o 
  -1   5  15        1.26        0.82      1.50 o 
   0   5  15       17.85       22.17      3.40 o 
  -2   6  15       34.01       42.16      4.08 o 
  -1  -8  16       21.36       19.31      2.99 o 
   0  -8  16        2.97        0.63      0.80 o 
   1  -8  16       72.14       74.40      2.84 o 
  -2  -7  16        1.28        0.41      1.50 o 
  -1  -7  16       68.47       74.93      4.35 o 
   0  -7  16       71.04       73.09      2.61 o 
   1  -7  16        0.04       -0.58      0.82 o 
   2  -7  16       36.80       40.41      2.25 o 
  -3  -6  16        6.24        8.98      1.90 o 
  -2  -6  16        0.11        0.70      0.85 o 
  -1  -6  16       14.94       19.04      2.86 o 
   0  -6  16        1.27        0.32      0.70 o 
   1  -6  16        2.12       -0.63      1.50 o 
   2  -6  16        0.04       -0.57      0.57 o 
  -4  -5  16       27.49       29.51      2.72 o 
  -3  -5  16        9.46        9.47      1.27 o 
  -2  -5  16       65.56       70.00      2.55 o 
  -1  -5  16       49.57       51.13      3.67 o 
   0  -5  16        0.23       -0.75      0.75 o 
   1  -5  16       21.94       22.62      1.56 o 
   2  -5  16       10.18        8.74      0.98 o 
   3  -5  16        4.45        5.47      0.94 o 
  -4  -4  16       38.54       39.30      2.99 o 
  -3  -4  16        0.96       -0.37      0.81 o 
  -2  -4  16        0.52        0.49      0.81 o 
  -1  -4  16        0.56        1.50      1.36 o 
   0  -4  16       45.70       49.64      3.67 o 
   1  -4  16       50.22       47.37      2.65 o 
   2  -4  16        5.49        3.63      0.78 o 
   3  -4  16        1.42        2.35      0.81 o 
  -4  -3  16       21.37       25.16      2.58 o 
  -3  -3  16       55.93       61.79      3.54 o 
  -2  -3  16        4.77        4.35      1.50 o 
  -1  -3  16       16.45       17.68      2.45 o 
   0  -3  16       56.79       65.41      3.81 o 
   1  -3  16       27.78       26.65      2.86 o 
   2  -3  16        0.92        0.46      0.91 o 
   3  -3  16       15.40       19.98      1.44 o 
  -5  -2  16        0.93        1.22      1.50 o 
  -4  -2  16        8.86       10.74      2.04 o 
  -3  -2  16       22.08       19.44      1.66 o 
  -2  -2  16       48.06       60.79      3.67 o 
  -1  -2  16       56.62       59.83      3.81 o 
   0  -2  16       26.31       29.78      2.99 o 
   1  -2  16       52.25       54.53      3.81 o 
   2  -2  16        8.26        6.76      1.25 o 
   3  -2  16        0.32        0.34      0.96 o 
  -5  -1  16        4.01        5.85      1.77 o 
  -4  -1  16        7.60        9.11      1.90 o 
  -3  -1  16       72.35       65.97      3.06 o 
  -2  -1  16        0.06       -0.14      1.22 o 
  -1  -1  16        0.01        0.68      1.22 o 
   0  -1  16        4.00        6.94      1.77 o 
   1  -1  16        4.28        4.35      1.77 o 
   2  -1  16       60.14       62.39      6.05 o 
   3  -1  16        0.12       -0.87      0.87 o 
  -5   0  16       13.96       13.46      2.45 o 
  -4   0  16        0.44       -1.09      1.09 o 
  -3   0  16       39.47       42.86      2.30 o 
  -2   0  16      113.40      113.14      5.17 o 
  -1   0  16       12.81        8.57      1.90 o 
   0   0  16      241.09      238.52      7.48 o 
   1   0  16        1.31       -0.41      1.36 o 
   2   0  16       54.82       53.23      2.74 o 
  -5   1  16       10.92       11.42      2.31 o 
  -4   1  16        0.00       -0.95      1.09 o 
  -3   1  16       14.61       16.04      2.72 o 
  -2   1  16        4.66        7.75      1.90 o 
  -1   1  16      108.57      105.93      5.03 o 
   0   1  16        0.25        0.14      1.50 o 
   1   1  16        2.58        2.86      1.77 o 
   2   1  16       38.11       39.39      2.49 o 
  -4   2  16       60.98       69.63      4.08 o 
  -3   2  16        0.28       -0.09      0.81 o 
  -2   2  16       30.78       36.04      3.26 o 
  -1   2  16       62.76       63.23      4.08 o 
   0   2  16        1.25        0.14      1.36 o 
   1   2  16        0.01       -0.82      1.36 o 
   2   2  16       65.03       74.65      3.31 o 
  -4   3  16        4.39        7.48      1.90 o 
  -3   3  16       66.66       75.20      3.02 o 
  -2   3  16        1.92        2.31      1.63 o 
  -1   3  16        2.47        0.95      1.63 o 
   0   3  16        9.79        5.98      2.04 o 
   1   3  16        7.11        8.57      2.18 o 
  -3   4  16        4.59        2.37      2.11 o 
  -2   4  16        0.41        0.00      1.50 o 
  -1   4  16       61.31       59.02      4.35 o 
   0   4  16        7.38        6.26      2.18 o 
  -2   5  16       84.61       99.54      5.58 o 
  -1  -7  17        0.55       -0.27      1.50 o 
   0  -7  17        2.13        3.43      0.93 o 
   1  -7  17        5.88        5.50      2.24 o 
  -2  -6  17        0.83       -0.54      1.36 o 
  -1  -6  17       37.40       38.78      2.24 o 
   0  -6  17       55.40       58.61      2.29 o 
   1  -6  17       20.03       23.27      1.69 o 
   2  -6  17       11.71       14.42      1.32 o 
  -3  -5  17       17.10       16.35      1.76 o 
  -2  -5  17       62.30       66.35      2.65 o 
  -1  -5  17       10.76        8.84      2.04 o 
   0  -5  17        5.35        6.66      1.77 o 
   1  -5  17        1.28        1.05      0.80 o 
   2  -5  17       78.86       78.47      2.27 o 
  -3  -4  17       21.62       31.38      2.11 o 
  -2  -4  17       31.93       35.76      2.38 o 
  -1  -4  17        1.92        4.08      1.77 o 
   0  -4  17        3.19        2.31      1.63 o 
   1  -4  17       64.20       73.70      4.35 o 
   2  -4  17       41.49       37.83      2.35 o 
  -4  -3  17        0.38        1.22      1.36 o 
  -3  -3  17       40.71       43.30      2.58 o 
  -2  -3  17        0.31       -0.27      1.36 o 
  -1  -3  17       66.53       61.19      3.94 o 
   0  -3  17       18.86       14.14      2.45 o 
   1  -3  17        3.84        4.08      1.63 o 
   2  -3  17        0.97        1.09      1.06 o 
  -4  -2  17        0.04        1.09      1.36 o 
  -3  -2  17       28.49       33.12      2.38 o 
  -2  -2  17        0.69       -0.82      1.22 o 
  -1  -2  17        3.72        1.63      1.50 o 
   0  -2  17       16.53       16.32      2.58 o 
   1  -2  17        4.73        2.31      1.50 o 
   2  -2  17        0.49        0.78      1.01 o 
  -4  -1  17        9.79       10.88      2.18 o 
  -3  -1  17        5.96        3.13      1.10 o 
  -2  -1  17       56.68       61.47      3.94 o 
  -1  -1  17        1.88        4.08      1.63 o 
   0  -1  17       15.36       20.13      2.99 o 
   1  -1  17        0.12       -0.82      1.22 o 
   2  -1  17       11.37       17.61      2.02 o 
  -4   0  17      122.27      138.43      5.58 o 
  -3   0  17        1.74       -0.06      0.91 o 
  -2   0  17       15.88       22.44      2.99 o 
  -1   0  17        0.01       -0.41      1.36 o 
   0   0  17        1.80        3.40      1.77 o 
   1   0  17        7.52        7.21      2.04 o 
   2   0  17       52.47       58.22      2.88 o 
  -4   1  17        7.62        6.26      1.77 o 
  -3   1  17      120.83      128.50      3.87 o 
  -2   1  17       37.36       36.04      3.54 o 
  -1   1  17       47.72       54.94      4.08 o 
   0   1  17       13.08       17.00      2.99 o 
   1   1  17        1.56        2.86      1.63 o 
  -4   2  17        0.52       -0.68      1.09 o 
  -3   2  17      136.88      154.76      4.31 o 
  -2   2  17        2.87        1.09      1.50 o 
  -1   2  17       13.27       13.73      2.58 o 
   0   2  17        0.76        1.50      1.63 o 
   1   2  17        3.73        2.72      1.90 o 
  -3   3  17       10.45       11.00      2.04 o 
  -2   3  17       77.45       84.45      4.90 o 
  -1   3  17       11.84        8.84      2.31 o 
   0   3  17       50.13       42.02      3.94 o 
  -1  -6  18       67.50       73.57      4.76 o 
   0  -6  18        4.23        4.62      1.90 o 
  -2  -5  18        7.36       11.42      1.47 o 
  -1  -5  18        0.00       -1.36      1.36 o 
   0  -5  18       22.85       28.69      3.26 o 
   1  -5  18        3.98        2.31      1.63 o 
  -3  -4  18        2.13        1.24      1.02 o 
  -2  -4  18        1.62        3.05      2.24 o 
  -1  -4  18       35.33       34.81      3.40 o 
   0  -4  18       10.68        7.62      2.04 o 
   1  -4  18       27.79       29.92      3.40 o 
  -3  -3  18        1.94        1.02      1.06 o 
  -2  -3  18       10.58       16.32      2.86 o 
  -1  -3  18       11.83       10.20      2.18 o 
   0  -3  18       42.85       43.11      3.67 o 
   1  -3  18       27.40       25.43      3.26 o 
  -3  -2  18        8.60       10.14      1.97 o 
  -2  -2  18        0.07        0.68      1.50 o 
  -1  -2  18       20.18       16.59      2.99 o 
   0  -2  18        0.20       -0.14      1.50 o 
   1  -2  18        1.58        2.31      1.77 o 
  -3  -1  18      100.14      117.72      3.69 o 
  -2  -1  18        1.40        0.27      1.50 o 
  -1  -1  18       17.81       17.68      2.99 o 
   0  -1  18       83.17       85.81      4.90 o 
   1  -1  18       14.32       11.97      2.45 o 
  -3   0  18       14.90       20.93      3.81 o 
  -2   0  18        0.51        1.50      1.63 o 
  -1   0  18        0.21        0.95      1.50 o 
   0   0  18        4.04        4.62      1.90 o 
   1   0  18        8.38       16.45      2.72 o 
  -3   1  18       41.88       47.94      4.28 o 
  -2   1  18       42.64       40.66      3.81 o 
  -1   1  18       76.74       91.38      5.03 o 
   0   1  18        0.78        0.82      1.63 o 
  -2   2  18       56.98       62.42      4.62 o 
  -1   2  18       12.62       16.86      2.99 o 
  -1  -4  19        0.08        0.54      1.77 o 
  -2  -3  19       77.94       88.39      5.03 o 
  -1  -3  19        0.24       -1.09      1.50 o 
   0  -3  19       29.69       25.29      3.40 o 
  -2  -2  19       31.10       37.40      3.67 o 
  -1  -2  19        0.80        1.22      1.77 o 
   0  -2  19       25.12       23.53      3.26 o 
  -2  -1  19       15.36       16.59      2.86 o 
  -1  -1  19        0.67        0.95      1.77 o 
   0  -1  19       33.37       38.89      3.94 o 
  -1   0  19        6.77        8.30      2.31 o 
                                                 
